# Supplementary material for: Ortho­rhom­bic modification of (E)-4-benzyl­idene-2-phenyl-1,3-oxazol-5(4H)-one: whole mol­ecule disorder
Source: Acta Crystallogr Sect E Struct Rep Online. 2009 Jul 15;65(Pt 8):o1857. doi: 10.1107/S1600536809025999 (PMC2977315; doi:10.1107/S1600536809025999)
Supplement: Supplementary file 1 [file e-65-o1857-sup1.cif]

##############################################################################
###                                                                        ###
###        Electronic paper (Acta Crystallographica Section E)             ###
###                                                                        ###
##############################################################################
#                                                                            #
# This CIF contains the data in a paper accepted for publication in Acta     #
# Crystallographica Section E. It conforms to the requirements of Notes      #
# for Authors for Section E, and has been peer reviewed under the auspices   #
# of the IUCr Commission on Journals.                                        #
#                                                                            #
# Full details of the Crystallographic Information File format               #
# are given in the paper "The Crystallographic Information File (CIF):       #
# a New Standard Archive File for Crystallography" by S. R. Hall, F. H.      #
# Allen and I. D. Brown [Acta Cryst. (1991), A47, 655-685].                  #
#                                                                            #
# The current version of the core CIF dictionary is obtainable from          #
# ftp://ftp.iucr.org/pub/cif_core.dic. The current version number is 2.4.    #
#                                                                            #
# Software is freely available for graphical display of the structure(s) in  #
# this CIF.  For information consult the CIF home page http://www.iucr.org/  #
# cif/home.html                                                              #
#                                                                            #
# This file may be used for bona fide research purposes within the           #
# scientific community so long as proper attribution is given to the journal # 
# article from which it was obtained.                                        #
#                                                                            #
##############################################################################
                                             
data_global
_audit_creation_method     SHELXL-97
_journal_date_recd_electronic     2009-06-25
_journal_date_accepted     2009-07-04
_journal_name_full     'Acta Crystallographica, Section E'
_journal_year     2009
_journal_volume     65
_journal_issue      8
_journal_page_first     o1857
_journal_page_last     o1857
_journal_paper_category     QO
_journal_coeditor_code     TK2490
_publ_contact_author
;
     Dr. Seik Weng Ng
     Department of Chemistry
     University of Malaya
     50603 Kuala Lumpur
     Malaysia
;
_publ_contact_author_email     seikweng@um.edu.my
_publ_contact_author_fax     '03 7967 4193'
_publ_contact_author_phone     '03 7967 6778'
_publ_section_title
;
Orthorhombic modification of
(<i>E</i>)-4-benzylidene-2-phenyl-1,3-oxazol-5(4<i>H</i>)-one: whole molecule
disorder
;
loop_
    _publ_author_name
    _publ_author_address
    'Ng, Seik Weng'
;
Department of Chemistry
University of Malaya
50603 Kuala Lumpur
Malaysia
;
_publ_section_synopsis     .
data_I
_audit_creation_method     SHELXL-97
_chemical_name_systematic
;
(<i>E</i>)-4-benzylidene-2-phenyl-1,3-oxazol-5(4<i>H</i>)-one
;
_chemical_name_common     ?
_chemical_formula_moiety     'C16 H11 N O2'
_chemical_formula_sum     'C16 H11 N O2'
_chemical_formula_iupac     'C16 H11 N O2'
_chemical_formula_weight     249.26
_chemical_melting_point     ?
_symmetry_cell_setting     Orthorhombic
_symmetry_space_group_name_H-M     'P 21 21 21'
_symmetry_space_group_name_Hall     'P 2ac 2ab'
loop_
    _symmetry_equiv_pos_as_xyz
    'x, y, z'
    '-x+1/2, -y, z+1/2'
    '-x, y+1/2, -z+1/2'
    'x+1/2, -y+1/2, -z'
_cell_length_a     3.93200(10)
_cell_length_b     14.7692(5)
_cell_length_c     20.6690(6)
_cell_angle_alpha     90
_cell_angle_beta     90
_cell_angle_gamma     90
_cell_volume     1200.30(6)
_cell_formula_units_Z     4
_cell_measurement_reflns_used     1737
_cell_measurement_theta_min     2.5
_cell_measurement_theta_max     25.8
_cell_measurement_temperature     140(2)
_exptl_crystal_description     Prism
_exptl_crystal_colour     Yellow
_exptl_crystal_size_max     0.45
_exptl_crystal_size_mid     0.10
_exptl_crystal_size_min     0.05
_exptl_crystal_density_diffrn     1.379
_exptl_crystal_density_meas     ?
_exptl_crystal_density_method     'not measured'
_exptl_crystal_F_000     520
_exptl_absorpt_coefficient_mu     0.092
_exptl_absorpt_correction_type     None
_exptl_absorpt_process_details     ?
_exptl_absorpt_correction_T_min     ?
_exptl_absorpt_correction_T_max     ?
_diffrn_ambient_temperature     140(2)
_diffrn_radiation_type     MoK\a
_diffrn_radiation_wavelength     0.71073
_diffrn_radiation_source     'fine-focus sealed tube'
_diffrn_radiation_monochromator     graphite
_diffrn_measurement_device_type     'Bruker SMART APEX'
_diffrn_measurement_method     \w
_diffrn_detector_area_resol_mean     ?
_diffrn_reflns_number     8204
_diffrn_reflns_av_R_equivalents     0.036
_diffrn_reflns_av_sigmaI/netI     0.028
_diffrn_reflns_theta_min     1.7
_diffrn_reflns_theta_max     27.5
_diffrn_reflns_theta_full     27.5
_diffrn_measured_fraction_theta_max     0.992
_diffrn_measured_fraction_theta_full     0.992
_diffrn_reflns_limit_h_min     -5
_diffrn_reflns_limit_h_max     4
_diffrn_reflns_limit_k_min     -19
_diffrn_reflns_limit_k_max     19
_diffrn_reflns_limit_l_min     -25
_diffrn_reflns_limit_l_max     26
_diffrn_standards_number     0
_diffrn_standards_interval_count     0
_diffrn_standards_interval_time     0
_diffrn_standards_decay_%     0
_reflns_number_total     1640
_reflns_number_gt     1312
_reflns_threshold_expression     I>2\s(I)
_refine_ls_structure_factor_coef     Fsqd
_refine_ls_matrix_type     full
_refine_ls_R_factor_all     0.058
_refine_ls_R_factor_gt     0.044
_refine_ls_wR_factor_gt     0.114
_refine_ls_wR_factor_ref     0.125
_refine_ls_goodness_of_fit_ref     1.03
_refine_ls_restrained_S_all     1.03
_refine_ls_number_reflns     1640
_refine_ls_number_parameters     182
_refine_ls_number_restraints     0
_refine_ls_hydrogen_treatment     constr
_refine_ls_weighting_scheme     calc
_refine_ls_weighting_details
         'calc w=1/[\s^2^(Fo^2^)+(0.0752P)^2^+0.1226P] where P=(Fo^2^+2Fc^2^)/3'
_atom_sites_solution_hydrogens     geom
_atom_sites_solution_primary     direct
_atom_sites_solution_secondary     difmap
_refine_ls_shift/su_max     0.001
_refine_ls_shift/su_mean     0.001
_refine_diff_density_max     0.29
_refine_diff_density_min     -0.17
_refine_ls_extinction_method     none
_refine_ls_extinction_coef     ?
_refine_ls_abs_structure_details     nd
_refine_ls_abs_structure_Flack     ?
loop_
    _atom_type_symbol
    _atom_type_description
    _atom_type_scat_dispersion_real
    _atom_type_scat_dispersion_imag
    _atom_type_scat_source
    'C' 'C' 0.0033 0.0000
                         'International Tables Vol C Tables 4.2.6.8 and 6.1.1.4'
    'H' 'H' 0.0000 0.0000
                         'International Tables Vol C Tables 4.2.6.8 and 6.1.1.4'
    'N' 'N' 0.0061 0.0000
                         'International Tables Vol C Tables 4.2.6.8 and 6.1.1.4'
    'O' 'O' 0.0106 0.0000
                         'International Tables Vol C Tables 4.2.6.8 and 6.1.1.4'
_computing_data_collection     'APEX2 (Bruker, 2008)'
_computing_cell_refinement     'SAINT (Bruker, 2008)'
_computing_data_reduction     'SAINT (Bruker, 2008)'
_computing_structure_solution     'SHELXS97 (Sheldrick, 2008)'
_computing_structure_refinement     'SHELXL97 (Sheldrick, 2008)'
_computing_molecular_graphics     'X-SEED (Barbour, 2001)'
_computing_publication_material     'publCIF (Westrip, 2009)'
loop_
    _atom_site_type_symbol
    _atom_site_label
    _atom_site_fract_x
    _atom_site_fract_y
    _atom_site_fract_z
    _atom_site_U_iso_or_equiv
    _atom_site_adp_type
    _atom_site_calc_flag
    _atom_site_refinement_flags
    _atom_site_occupancy
    _atom_site_disorder_assembly
    _atom_site_disorder_group
    O O1 -0.109(5) 0.373(3) 0.2237(16) 0.031(2) Uani d P 0.537(4) A 1
    O O2 0.1605(8) 0.2739(2) 0.28782(13) 0.0282(5) Uani d P 0.537(4) A 1
    N N1 0.432(3) 0.3613(3) 0.3629(6) 0.0229(10) Uani d P 0.537(4) A 1
    C C1 0.4568(11) 0.19591(18) 0.37320(16) 0.0256(7) Uani d PG 0.537(4) A 1
    C C2 0.3888(11) 0.1143(2) 0.34231(13) 0.0280(10) Uani d PG 0.537(4) A 1
    H H2 0.2715 0.1139 0.3021 0.034 Uiso calc PR 0.537(4) A 1
    C C3 0.4924(12) 0.03323(18) 0.37021(15) 0.0304(9) Uani d PG 0.537(4) A 1
    H H3 0.4460 -0.0225 0.3491 0.037 Uiso calc PR 0.537(4) A 1
    C C4 0.6641(13) 0.03378(19) 0.42900(16) 0.0236(10) Uani d PG 0.537(4) A 1
    H H4 0.7349 -0.0216 0.4481 0.028 Uiso calc PR 0.537(4) A 1
    C C5 0.7321(13) 0.1154(2) 0.45989(15) 0.0285(11) Uani d PG 0.537(4) A 1
    H H5 0.8494 0.1158 0.5001 0.034 Uiso calc PR 0.537(4) A 1
    C C6 0.6284(12) 0.19646(18) 0.43199(17) 0.0246(9) Uani d PG 0.537(4) A 1
    H H6 0.6749 0.2522 0.4531 0.029 Uiso calc PR 0.537(4) A 1
    C C7 0.4345(10) 0.5780(2) 0.35423(15) 0.0225(7) Uani d PG 0.537(4) A 1
    C C8 0.4110(11) 0.6682(2) 0.33534(13) 0.0264(9) Uani d PG 0.537(4) A 1
    H H8 0.3029 0.6835 0.2957 0.032 Uiso calc PR 0.537(4) A 1
    C C9 0.5458(14) 0.73583(17) 0.37442(17) 0.0291(9) Uani d PG 0.537(4) A 1
    H H9 0.5297 0.7974 0.3615 0.035 Uiso calc PR 0.537(4) A 1
    C C10 0.7040(15) 0.7134(2) 0.43239(17) 0.0333(13) Uani d PG 0.537(4) A 1
    H H10 0.7960 0.7597 0.4591 0.040 Uiso calc PR 0.537(4) A 1
    C C11 0.7274(14) 0.6233(3) 0.45127(17) 0.0255(10) Uani d PG 0.537(4) A 1
    H H11 0.8356 0.6080 0.4909 0.031 Uiso calc PR 0.537(4) A 1
    C C12 0.5927(12) 0.55561(18) 0.41219(18) 0.0270(10) Uani d PG 0.537(4) A 1
    H H12 0.6088 0.4940 0.4251 0.032 Uiso calc PR 0.537(4) A 1
    C C13 0.081(5) 0.3626(7) 0.2675(10) 0.0237(18) Uani d P 0.537(4) A 1
    C C14 0.2749(12) 0.4188(3) 0.31640(18) 0.0247(5) Uani d P 0.537(4) A 1
    C C15 0.2789(12) 0.5102(3) 0.31202(19) 0.0255(6) Uani d P 0.537(4) A 1
    H H15 0.1616 0.5341 0.2757 0.031 Uiso calc PR 0.537(4) A 1
    C C16 0.3550(11) 0.2805(3) 0.34289(17) 0.0234(6) Uani d P 0.537(4) A 1
    O O1' -0.037(6) 0.376(3) 0.2199(18) 0.031(2) Uani d P 0.463 A 2
    O O2' 0.1691(10) 0.4755(2) 0.28423(15) 0.0282(5) Uani d P 0.463 A 2
    N N1' 0.421(4) 0.3896(4) 0.3594(7) 0.0229(10) Uani d P 0.463 A 2
    C C1' 0.4779(13) 0.5543(2) 0.36785(19) 0.0256(7) Uani d PG 0.463 A 2
    C C2' 0.4019(13) 0.6351(3) 0.33667(16) 0.0280(10) Uani d PG 0.463 A 2
    H H2' 0.2789 0.6345 0.2971 0.034 Uiso calc PR 0.463(4) A 2
    C C3' 0.5060(16) 0.7170(2) 0.3634(2) 0.0304(9) Uani d PG 0.463 A 2
    H H3' 0.4540 0.7723 0.3420 0.037 Uiso calc PR 0.463(4) A 2
    C C4' 0.6860(18) 0.7179(2) 0.4212(2) 0.0236(10) Uani d PG 0.463 A 2
    H H4' 0.7571 0.7738 0.4395 0.028 Uiso calc PR 0.463(4) A 2
    C C5' 0.7620(17) 0.6370(3) 0.4524(2) 0.0285(11) Uani d PG 0.463 A 2
    H H5' 0.8850 0.6377 0.4920 0.034 Uiso calc PR 0.463(4) A 2
    C C6' 0.6580(15) 0.5552(2) 0.4257(2) 0.0246(9) Uani d PG 0.463 A 2
    H H6' 0.7099 0.4999 0.4470 0.029 Uiso calc PR 0.463(4) A 2
    C C7' 0.4147(13) 0.1731(2) 0.35940(18) 0.0225(7) Uani d PG 0.463 A 2
    C C8' 0.3876(14) 0.0824(3) 0.34221(15) 0.0264(9) Uani d PG 0.463 A 2
    H H8' 0.2839 0.0660 0.3024 0.032 Uiso calc PR 0.463(4) A 2
    C C9' 0.5123(17) 0.0157(2) 0.38330(19) 0.0291(9) Uani d PG 0.463 A 2
    H H9' 0.4938 -0.0463 0.3716 0.035 Uiso calc PR 0.463(4) A 2
    C C10' 0.6641(17) 0.0397(3) 0.44157(19) 0.0333(13) Uani d PG 0.463 A 2
    H H10B 0.7493 -0.0059 0.4696 0.040 Uiso calc PR 0.463(4) A 2
    C C11' 0.6911(16) 0.1304(3) 0.45875(19) 0.0255(10) Uani d PG 0.463 A 2
    H H11B 0.7948 0.1468 0.4986 0.031 Uiso calc PR 0.463(4) A 2
    C C12' 0.5664(15) 0.1971(2) 0.4177(2) 0.0270(10) Uani d PG 0.463 A 2
    H H12B 0.5849 0.2591 0.4294 0.032 Uiso calc PR 0.463(4) A 2
    C C13' 0.112(6) 0.3856(9) 0.2697(12) 0.0237(18) Uani d P 0.463 A 2
    C C14' 0.2695(14) 0.3313(3) 0.3171(2) 0.0247(5) Uani d P 0.463 A 2
    C C15' 0.2625(14) 0.2393(3) 0.3151(2) 0.0255(6) Uani d P 0.463 A 2
    H H15B 0.1408 0.2141 0.2797 0.031 Uiso calc PR 0.463(4) A 2
    C C16' 0.3654(13) 0.4697(3) 0.3398(2) 0.0234(6) Uani d P 0.463 A 2
loop_
    _atom_site_aniso_label
    _atom_site_aniso_U_11
    _atom_site_aniso_U_22
    _atom_site_aniso_U_33
    _atom_site_aniso_U_12
    _atom_site_aniso_U_13
    _atom_site_aniso_U_23
    O1 0.017(7) 0.048(3) 0.029(3) -0.004(7) -0.006(5) 0.000(2)
    O2 0.0293(11) 0.0299(10) 0.0255(10) -0.0017(12) -0.0039(9) -0.0011(10)
    N1 0.0248(13) 0.021(3) 0.0229(14) 0.007(4) 0.0002(11) 0.006(3)
    C1 0.0230(17) 0.0248(14) 0.0290(17) 0.0008(17) 0.0078(14) -0.0006(12)
    C2 0.0316(18) 0.027(3) 0.0250(15) -0.001(3) 0.0010(12) -0.0002(14)
    C3 0.032(2) 0.0311(17) 0.0284(16) 0.001(2) 0.0008(15) 0.0019(14)
    C4 0.027(3) 0.0140(17) 0.0296(17) -0.004(2) 0.0084(16) 0.0016(13)
    C5 0.030(2) 0.0227(18) 0.033(3) 0.0016(19) 0.0003(19) -0.0007(14)
    C6 0.0154(19) 0.0302(19) 0.0281(17) 0.0010(17) -0.0032(15) -0.0020(14)
    C7 0.0216(16) 0.0235(15) 0.0224(13) 0.0007(17) 0.0047(12) -0.0011(12)
    C8 0.0321(19) 0.022(2) 0.0253(16) 0.000(2) 0.0020(14) 0.0007(14)
    C9 0.035(2) 0.0214(13) 0.0310(17) -0.0025(18) 0.0019(16) 0.0021(12)
    C10 0.030(3) 0.042(3) 0.0281(18) 0.007(3) -0.0007(18) -0.0018(17)
    C11 0.0223(19) 0.0247(17) 0.030(2) 0.000(2) -0.0010(17) 0.0008(15)
    C12 0.027(2) 0.0239(18) 0.030(2) 0.0014(18) -0.0006(17) -0.0007(14)
    C13 0.022(4) 0.024(6) 0.0252(15) -0.009(5) -0.002(2) -0.007(5)
    C14 0.0217(13) 0.0305(13) 0.0217(12) 0.0035(16) 0.0004(11) -0.0006(14)
    C15 0.0237(15) 0.0306(14) 0.0221(13) 0.0036(16) 0.0002(12) 0.0011(15)
    C16 0.0222(14) 0.0279(14) 0.0202(12) -0.0010(17) 0.0009(11) -0.0006(15)
    O1' 0.017(7) 0.048(3) 0.029(3) -0.004(7) -0.006(5) 0.000(2)
    O2' 0.0293(11) 0.0299(10) 0.0255(10) -0.0017(12) -0.0039(9) -0.0011(10)
    N1' 0.0248(13) 0.021(3) 0.0229(14) 0.007(4) 0.0002(11) 0.006(3)
    C1' 0.0230(17) 0.0248(14) 0.0290(17) 0.0008(17) 0.0078(14) -0.0006(12)
    C2' 0.0316(18) 0.027(3) 0.0250(15) -0.001(3) 0.0010(12) -0.0002(14)
    C3' 0.032(2) 0.0311(17) 0.0284(16) 0.001(2) 0.0008(15) 0.0019(14)
    C4' 0.027(3) 0.0140(17) 0.0296(17) -0.004(2) 0.0084(16) 0.0016(13)
    C5' 0.030(2) 0.0227(18) 0.033(3) 0.0016(19) 0.0003(19) -0.0007(14)
    C6' 0.0154(19) 0.0302(19) 0.0281(17) 0.0010(17) -0.0032(15) -0.0020(14)
    C7' 0.0216(16) 0.0235(15) 0.0224(13) 0.0007(17) 0.0047(12) -0.0011(12)
    C8' 0.0321(19) 0.022(2) 0.0253(16) 0.000(2) 0.0020(14) 0.0007(14)
    C9' 0.035(2) 0.0214(13) 0.0310(17) -0.0025(18) 0.0019(16) 0.0021(12)
    C10' 0.030(3) 0.042(3) 0.0281(18) 0.007(3) -0.0007(18) -0.0018(17)
    C11' 0.0223(19) 0.0247(17) 0.030(2) 0.000(2) -0.0010(17) 0.0008(15)
    C12' 0.027(2) 0.0239(18) 0.030(2) 0.0014(18) -0.0006(17) -0.0007(14)
    C13' 0.022(4) 0.024(6) 0.0252(15) -0.009(5) -0.002(2) -0.007(5)
    C14' 0.0217(13) 0.0305(13) 0.0217(12) 0.0035(16) 0.0004(11) -0.0006(14)
    C15' 0.0237(15) 0.0306(14) 0.0221(13) 0.0036(16) 0.0002(12) 0.0011(15)
    C16' 0.0222(14) 0.0279(14) 0.0202(12) -0.0010(17) 0.0009(11) -0.0006(15)
loop_
    _geom_bond_atom_site_label_1
    _geom_bond_atom_site_label_2
    _geom_bond_site_symmetry_2
    _geom_bond_distance
    _geom_bond_publ_flag
    O1 C13 . 1.18(4) ?
    O2 C16 . 1.375(5) ?
    O2 C13 . 1.412(15) ?
    N1 C16 . 1.300(9) ?
    N1 C14 . 1.424(9) ?
    C1 C2 . 1.3900 ?
    C1 C6 . 1.3900 ?
    C1 C16 . 1.453(4) ?
    C2 C3 . 1.3900 ?
    C2 H2 . 0.9500 ?
    C3 C4 . 1.3900 ?
    C3 H3 . 0.9500 ?
    C4 C5 . 1.3900 ?
    C4 H4 . 0.9500 ?
    C5 C6 . 1.3900 ?
    C5 H5 . 0.9500 ?
    C6 H6 . 0.9500 ?
    C7 C8 . 1.3900 ?
    C7 C12 . 1.3900 ?
    C7 C15 . 1.463(5) ?
    C8 C9 . 1.3900 ?
    C8 H8 . 0.9500 ?
    C9 C10 . 1.3900 ?
    C9 H9 . 0.9500 ?
    C10 C11 . 1.3900 ?
    C10 H10 . 0.9500 ?
    C11 C12 . 1.3900 ?
    C11 H11 . 0.9500 ?
    C12 H12 . 0.9500 ?
    C13 C14 . 1.515(15) ?
    C14 C15 . 1.352(5) ?
    C15 H15 . 0.9500 ?
    O1' C13' . 1.19(5) ?
    O2' C13' . 1.378(13) ?
    O2' C16' . 1.386(6) ?
    N1' C16' . 1.270(8) ?
    N1' C14' . 1.365(14) ?
    C1' C2' . 1.3900 ?
    C1' C6' . 1.3900 ?
    C1' C16' . 1.446(6) ?
    C2' C3' . 1.3900 ?
    C2' H2' . 0.9500 ?
    C3' C4' . 1.3900 ?
    C3' H3' . 0.9500 ?
    C4' C5' . 1.3900 ?
    C4' H4' . 0.9500 ?
    C5' C6' . 1.3900 ?
    C5' H5' . 0.9500 ?
    C6' H6' . 0.9500 ?
    C7' C8' . 1.3900 ?
    C7' C12' . 1.3900 ?
    C7' C15' . 1.467(6) ?
    C8' C9' . 1.3900 ?
    C8' H8' . 0.9500 ?
    C9' C10' . 1.3900 ?
    C9' H9' . 0.9500 ?
    C10' C11' . 1.3900 ?
    C10' H10B . 0.9500 ?
    C11' C12' . 1.3900 ?
    C11' H11B . 0.9500 ?
    C12' H12B . 0.9500 ?
    C13' C14' . 1.41(2) ?
    C14' C15' . 1.359(6) ?
    C15' H15B . 0.9500 ?
loop_
    _geom_angle_atom_site_label_1
    _geom_angle_atom_site_label_2
    _geom_angle_atom_site_label_3
    _geom_angle_site_symmetry_1
    _geom_angle_site_symmetry_3
    _geom_angle
    _geom_angle_publ_flag
    C16 O2 C13 . . 107.7(8) ?
    C16 N1 C14 . . 103.4(8) ?
    C2 C1 C6 . . 120.0 ?
    C2 C1 C16 . . 119.6(3) ?
    C6 C1 C16 . . 120.4(3) ?
    C3 C2 C1 . . 120.0 ?
    C3 C2 H2 . . 120.0 ?
    C1 C2 H2 . . 120.0 ?
    C2 C3 C4 . . 120.0 ?
    C2 C3 H3 . . 120.0 ?
    C4 C3 H3 . . 120.0 ?
    C5 C4 C3 . . 120.0 ?
    C5 C4 H4 . . 120.0 ?
    C3 C4 H4 . . 120.0 ?
    C6 C5 C4 . . 120.0 ?
    C6 C5 H5 . . 120.0 ?
    C4 C5 H5 . . 120.0 ?
    C5 C6 C1 . . 120.0 ?
    C5 C6 H6 . . 120.0 ?
    C1 C6 H6 . . 120.0 ?
    C8 C7 C12 . . 120.0 ?
    C8 C7 C15 . . 117.4(3) ?
    C12 C7 C15 . . 122.5(3) ?
    C9 C8 C7 . . 120.0 ?
    C9 C8 H8 . . 120.0 ?
    C7 C8 H8 . . 120.0 ?
    C8 C9 C10 . . 120.0 ?
    C8 C9 H9 . . 120.0 ?
    C10 C9 H9 . . 120.0 ?
    C11 C10 C9 . . 120.0 ?
    C11 C10 H10 . . 120.0 ?
    C9 C10 H10 . . 120.0 ?
    C10 C11 C12 . . 120.0 ?
    C10 C11 H11 . . 120.0 ?
    C12 C11 H11 . . 120.0 ?
    C11 C12 C7 . . 120.0 ?
    C11 C12 H12 . . 120.0 ?
    C7 C12 H12 . . 120.0 ?
    O1 C13 O2 . . 119(2) ?
    O1 C13 C14 . . 140(2) ?
    O2 C13 C14 . . 101.4(13) ?
    C15 C14 N1 . . 129.4(5) ?
    C15 C14 C13 . . 120.5(7) ?
    N1 C14 C13 . . 110.1(8) ?
    C14 C15 C7 . . 130.4(4) ?
    C14 C15 H15 . . 114.8 ?
    C7 C15 H15 . . 114.8 ?
    N1 C16 O2 . . 117.3(6) ?
    N1 C16 C1 . . 126.0(6) ?
    O2 C16 C1 . . 116.7(4) ?
    C13' O2' C16' . . 102.2(11) ?
    C16' N1' C14' . . 107.9(10) ?
    C2' C1' C6' . . 120.0 ?
    C2' C1' C16' . . 119.4(3) ?
    C6' C1' C16' . . 120.6(3) ?
    C3' C2' C1' . . 120.0 ?
    C3' C2' H2' . . 120.0 ?
    C1' C2' H2' . . 120.0 ?
    C2' C3' C4' . . 120.0 ?
    C2' C3' H3' . . 120.0 ?
    C4' C3' H3' . . 120.0 ?
    C5' C4' C3' . . 120.0 ?
    C5' C4' H4' . . 120.0 ?
    C3' C4' H4' . . 120.0 ?
    C4' C5' C6' . . 120.0 ?
    C4' C5' H5' . . 120.0 ?
    C6' C5' H5' . . 120.0 ?
    C5' C6' C1' . . 120.0 ?
    C5' C6' H6' . . 120.0 ?
    C1' C6' H6' . . 120.0 ?
    C8' C7' C12' . . 120.0 ?
    C8' C7' C15' . . 116.8(4) ?
    C12' C7' C15' . . 123.1(4) ?
    C7' C8' C9' . . 120.0 ?
    C7' C8' H8' . . 120.0 ?
    C9' C8' H8' . . 120.0 ?
    C8' C9' C10' . . 120.0 ?
    C8' C9' H9' . . 120.0 ?
    C10' C9' H9' . . 120.0 ?
    C11' C10' C9' . . 120.0 ?
    C11' C10' H10B . . 120.0 ?
    C9' C10' H10B . . 120.0 ?
    C10' C11' C12' . . 120.0 ?
    C10' C11' H11B . . 120.0 ?
    C12' C11' H11B . . 120.0 ?
    C11' C12' C7' . . 120.0 ?
    C11' C12' H12B . . 120.0 ?
    C7' C12' H12B . . 120.0 ?
    O1' C13' O2' . . 113(3) ?
    O1' C13' C14' . . 138(3) ?
    O2' C13' C14' . . 109.0(15) ?
    C15' C14' N1' . . 131.3(6) ?
    C15' C14' C13' . . 122.6(7) ?
    N1' C14' C13' . . 106.1(7) ?
    C14' C15' C7' . . 129.7(5) ?
    C14' C15' H15B . . 115.2 ?
    C7' C15' H15B . . 115.2 ?
    N1' C16' O2' . . 114.7(8) ?
    N1' C16' C1' . . 128.5(8) ?
    O2' C16' C1' . . 116.7(4) ?
loop_
    _geom_torsion_atom_site_label_1
    _geom_torsion_atom_site_label_2
    _geom_torsion_atom_site_label_3
    _geom_torsion_atom_site_label_4
    _geom_torsion_site_symmetry_1
    _geom_torsion_site_symmetry_2
    _geom_torsion_site_symmetry_3
    _geom_torsion_site_symmetry_4
    _geom_torsion
    _geom_torsion_publ_flag
    C6 C1 C2 C3 . . . . 0.0 ?
    C16 C1 C2 C3 . . . . 178.5(4) ?
    C1 C2 C3 C4 . . . . 0.0 ?
    C2 C3 C4 C5 . . . . 0.0 ?
    C3 C4 C5 C6 . . . . 0.0 ?
    C4 C5 C6 C1 . . . . 0.0 ?
    C2 C1 C6 C5 . . . . 0.0 ?
    C16 C1 C6 C5 . . . . -178.5(4) ?
    C12 C7 C8 C9 . . . . 0.0 ?
    C15 C7 C8 C9 . . . . 178.2(4) ?
    C7 C8 C9 C10 . . . . 0.0 ?
    C8 C9 C10 C11 . . . . 0.0 ?
    C9 C10 C11 C12 . . . . 0.0 ?
    C10 C11 C12 C7 . . . . 0.0 ?
    C8 C7 C12 C11 . . . . 0.0 ?
    C15 C7 C12 C11 . . . . -178.1(4) ?
    C16 O2 C13 O1 . . . . -173.9(18) ?
    C16 O2 C13 C14 . . . . 3.3(13) ?
    C16 N1 C14 C15 . . . . -178.0(5) ?
    C16 N1 C14 C13 . . . . 2.4(13) ?
    O1 C13 C14 C15 . . . . -7(3) ?
    O2 C13 C14 C15 . . . . 176.8(7) ?
    O1 C13 C14 N1 . . . . 173(3) ?
    O2 C13 C14 N1 . . . . -3.6(15) ?
    N1 C14 C15 C7 . . . . -2.2(10) ?
    C13 C14 C15 C7 . . . . 177.3(10) ?
    C8 C7 C15 C14 . . . . 176.7(4) ?
    C12 C7 C15 C14 . . . . -5.2(6) ?
    C14 N1 C16 O2 . . . . -0.2(11) ?
    C14 N1 C16 C1 . . . . 179.5(5) ?
    C13 O2 C16 N1 . . . . -2.2(12) ?
    C13 O2 C16 C1 . . . . 178.1(10) ?
    C2 C1 C16 N1 . . . . -172.6(8) ?
    C6 C1 C16 N1 . . . . 5.9(9) ?
    C2 C1 C16 O2 . . . . 7.1(5) ?
    C6 C1 C16 O2 . . . . -174.4(3) ?
    C6' C1' C2' C3' . . . . 0.0 ?
    C16' C1' C2' C3' . . . . 179.5(5) ?
    C1' C2' C3' C4' . . . . 0.0 ?
    C2' C3' C4' C5' . . . . 0.0 ?
    C3' C4' C5' C6' . . . . 0.0 ?
    C4' C5' C6' C1' . . . . 0.0 ?
    C2' C1' C6' C5' . . . . 0.0 ?
    C16' C1' C6' C5' . . . . -179.5(5) ?
    C12' C7' C8' C9' . . . . 0.0 ?
    C15' C7' C8' C9' . . . . -177.1(5) ?
    C7' C8' C9' C10' . . . . 0.0 ?
    C8' C9' C10' C11' . . . . 0.0 ?
    C9' C10' C11' C12' . . . . 0.0 ?
    C10' C11' C12' C7' . . . . 0.0 ?
    C8' C7' C12' C11' . . . . 0.0 ?
    C15' C7' C12' C11' . . . . 176.9(5) ?
    C16' O2' C13' O1' . . . . -175(2) ?
    C16' O2' C13' C14' . . . . 1.1(18) ?
    C16' N1' C14' C15' . . . . 177.7(7) ?
    C16' N1' C14' C13' . . . . -0.4(16) ?
    O1' C13' C14' C15' . . . . -4(4) ?
    O2' C13' C14' C15' . . . . -178.8(9) ?
    O1' C13' C14' N1' . . . . 175(3) ?
    O2' C13' C14' N1' . . . . -1(2) ?
    N1' C14' C15' C7' . . . . 1.2(13) ?
    C13' C14' C15' C7' . . . . 179.0(13) ?
    C8' C7' C15' C14' . . . . -175.1(5) ?
    C12' C7' C15' C14' . . . . 7.9(8) ?
    C14' N1' C16' O2' . . . . 1.2(14) ?
    C14' N1' C16' C1' . . . . -179.1(6) ?
    C13' O2' C16' N1' . . . . -1.4(15) ?
    C13' O2' C16' C1' . . . . 178.8(12) ?
    C2' C1' C16' N1' . . . . 176.8(10) ?
    C6' C1' C16' N1' . . . . -3.7(11) ?
    C2' C1' C16' O2' . . . . -3.5(6) ?
    C6' C1' C16' O2' . . . . 176.0(4) ?
