# Supplementary material for: Ortho­rhom­bic modification of (E)-4-benzyl­idene-2-phenyl-1,3-oxazol-5(4H)-one: whole mol­ecule disorder
Source: Acta Crystallogr Sect E Struct Rep Online. 2009 Jul 15;65(Pt 8):o1857. doi: 10.1107/S1600536809025999 (PMC2977315; doi:10.1107/S1600536809025999)
Supplement: Supplementary file 2 [file e-65-o1857-Isup2.hkl]

# 
# h,k,l, Fc-squared, Fo-squared, sigma(Fo-squared) and status flag 
# 
data_I
_shelx_title '  P212121' 
_shelx_refln_list_code          4 
_shelx_F_calc_maximum      177.29 
_exptl_crystal_F_000       520.00 
_reflns_d_resolution_high  0.7696 
 
loop_ 
 _symmetry_equiv_pos_as_xyz 
 'x, y, z' 
 '-x+1/2, -y, z+1/2' 
 '-x, y+1/2, -z+1/2' 
 'x+1/2, -y+1/2, -z' 
 
_cell_length_a     3.9320 
_cell_length_b    14.7692 
_cell_length_c    20.6690 
_cell_angle_alpha  90.000 
_cell_angle_beta   90.000 
_cell_angle_gamma  90.000 
 
_shelx_F_squared_multiplier     1.000 
 
loop_ 
 _refln_index_h 
 _refln_index_k 
 _refln_index_l 
 _refln_F_squared_calc 
 _refln_F_squared_meas 
 _refln_F_squared_sigma 
 _refln_observed_status 
   2   0   0        4.78       10.93      4.30 o 
   4   0   0       25.93       31.92      5.14 o 
   1   1   0     2319.35     1980.46     42.16 o 
   2   1   0       68.74       72.48      3.79 o 
   3   1   0        1.73        1.74      1.72 o 
   4   1   0        8.88        3.42      3.88 o 
   0   2   0       19.81       16.50      1.17 o 
   1   2   0     8917.79     9527.20    152.54 o 
   2   2   0        0.08       -0.10      1.01 o 
   3   2   0       86.27      100.67      5.50 o 
   4   2   0        0.03       -3.67      2.47 o 
   1   3   0      138.89      134.47      4.63 o 
   2   3   0      117.23       96.55      4.51 o 
   3   3   0       93.48       97.17      4.10 o 
   4   3   0       14.90       18.98      3.85 o 
   0   4   0      291.57      305.26      7.07 o 
   1   4   0        0.16       -1.00      1.13 o 
   2   4   0       78.39       81.36      3.08 o 
   3   4   0        2.78        2.69      2.19 o 
   4   4   0       16.21       26.01      4.19 o 
   1   5   0      473.10      463.04     14.08 o 
   2   5   0        2.95        2.97      1.72 o 
   3   5   0        4.81        8.74      2.63 o 
   4   5   0        3.92        3.24      3.01 o 
   0   6   0        1.16       -1.83      1.77 o 
   1   6   0      773.38      935.48     16.99 o 
   2   6   0        5.03        5.13      2.87 o 
   3   6   0        1.80        0.12      2.57 o 
   4   6   0        0.15        0.33      2.86 o 
   1   7   0      151.21      158.16      5.70 o 
   2   7   0      173.15      164.08      6.49 o 
   3   7   0        1.95       -1.40      2.17 o 
   4   7   0        0.80        3.37      3.25 o 
   0   8   0     1195.69     1094.33     32.97 o 
   1   8   0        1.02        1.74      1.99 o 
   2   8   0       89.54       99.83      5.13 o 
   3   8   0        0.03        0.76      2.20 o 
   4   8   0       14.58       16.61      4.12 o 
   1   9   0        0.68        0.22      0.83 o 
   2   9   0       26.39       31.31      3.35 o 
   3   9   0       14.20       11.56      4.39 o 
   4   9   0       94.93       96.93      7.39 o 
   0  10   0        3.01        4.41      3.48 o 
   1  10   0      168.06      160.75      3.98 o 
   2  10   0        0.32        0.07      1.95 o 
   3  10   0       64.77       70.80      7.19 o 
   4  10   0        1.17        5.77      3.70 o 
   1  11   0       13.01       12.29      1.96 o 
   2  11   0        6.01        2.92      2.31 o 
   3  11   0       76.24       77.88      5.96 o 
   4  11   0       36.47       42.98      8.50 o 
   0  12   0     1094.81     1118.06     21.39 o 
   1  12   0        0.17        0.31      1.71 o 
   2  12   0        2.15        2.99      2.47 o 
   3  12   0        0.05       -3.58      2.38 o 
   1  13   0        8.78        6.75      2.13 o 
   2  13   0       22.09       19.87      3.53 o 
   3  13   0        0.15        0.61      4.61 o 
   0  14   0        4.18        2.37      1.88 o 
   1  14   0       33.91       34.10      5.34 o 
   2  14   0        1.74        5.82      2.82 o 
   3  14   0       11.18        9.43      5.74 o 
   1  15   0       37.60       36.10      5.05 o 
   2  15   0        7.79        9.62      4.19 o 
   3  15   0       13.28        9.97      4.44 o 
   0  16   0        6.80        6.08      2.84 o 
   1  16   0        0.00        2.31      2.15 o 
   2  16   0        7.35       13.57      3.13 o 
   1  17   0       32.45       36.90      3.92 o 
   2  17   0       20.80       22.42      9.97 o 
   0  18   0        0.71        3.04      3.05 o 
   1  18   0       35.11       27.30      3.71 o 
   1   0   1     6267.34     6596.61    108.42 o 
   2   0   1      116.18      123.18      3.41 o 
   3   0   1        2.30        0.67      1.44 o 
   4   0   1      177.24      173.85      7.41 o 
   0   1   1      382.07      277.28      9.27 o 
   1   1   1     2494.66     2202.14     20.83 o 
   2   1   1       56.93       53.00      1.61 o 
   3   1   1        9.08        6.76      1.11 o 
   4   1   1       44.79       38.35      2.95 o 
   0   2   1       22.81       15.97      0.80 o 
   1   2   1     3570.69     3808.97     43.72 o 
   2   2   1        3.75        2.88      0.75 o 
   3   2   1       77.24       87.93      3.34 o 
   4   2   1        4.84        9.45      2.27 o 
   0   3   1      268.22      232.73      5.10 o 
   1   3   1       87.26       84.11      2.42 o 
   2   3   1      116.16       97.07      3.49 o 
   3   3   1        4.73        5.12      1.40 o 
   4   3   1       12.11       16.67      2.47 o 
   5   3   1       13.25        9.23      5.36 o 
   0   4   1        5.21        5.49      0.87 o 
   1   4   1      471.87      476.98      8.02 o 
   2   4   1      382.06      397.41      6.07 o 
   3   4   1       60.64       65.42      4.11 o 
   4   4   1       20.28       18.37      2.47 o 
   0   5   1       89.94       87.13      2.78 o 
   1   5   1      866.03      835.65     11.79 o 
   2   5   1      115.94      117.70      3.27 o 
   3   5   1       51.35       54.82      3.17 o 
   4   5   1        8.82        6.02      2.09 o 
   0   6   1     2138.61     2331.98     37.72 o 
   1   6   1       36.98       41.35      2.39 o 
   2   6   1      755.60      785.92     12.01 o 
   3   6   1       75.52       77.20      3.77 o 
   4   6   1        9.67        9.73      2.31 o 
   0   7   1      140.45      144.18      3.95 o 
   1   7   1      102.08      110.31      2.61 o 
   2   7   1      155.27      159.32      4.50 o 
   3   7   1        7.70        9.11      2.00 o 
   4   7   1        0.34       -1.61      1.87 o 
   0   8   1        0.08        0.81      2.56 o 
   1   8   1      482.70      530.02      6.41 o 
   2   8   1       24.28       28.59      2.22 o 
   3   8   1        3.49        4.13      1.83 o 
   4   8   1        0.41       -2.33      1.92 o 
   0   9   1        6.36        7.02      1.08 o 
   1   9   1        1.60        1.72      0.61 o 
   2   9   1        9.84       12.06      1.80 o 
   3   9   1        8.63        9.69      2.12 o 
   4   9   1        7.16        9.50      2.43 o 
   0  10   1      375.56      414.42      7.12 o 
   1  10   1      510.57      496.39      6.27 o 
   2  10   1      156.34      155.63      5.01 o 
   3  10   1        7.19        7.00      2.16 o 
   4  10   1      192.00      219.76      8.67 o 
   0  11   1      376.16      350.35      8.46 o 
   1  11   1      144.58      136.45      3.45 o 
   2  11   1       82.79       81.02      5.84 o 
   3  11   1       42.29       40.39      3.34 o 
   4  11   1       29.88       40.18      5.63 o 
   0  12   1        2.96        5.21      1.60 o 
   1  12   1       19.73       19.49      1.69 o 
   2  12   1      127.70      111.42      4.47 o 
   3  12   1        0.26        0.00      1.91 o 
   0  13   1      218.21      214.64      6.59 o 
   1  13   1      116.06      118.24      3.36 o 
   2  13   1       11.46       11.95      2.61 o 
   3  13   1        5.59        8.75      2.59 o 
   0  14   1        1.21        2.08      1.33 o 
   1  14   1       92.78       95.52      3.33 o 
   2  14   1       54.64       56.38      3.54 o 
   3  14   1        0.47        2.22      2.25 o 
   0  15   1        8.50       13.33      2.15 o 
   1  15   1       14.15       14.82      1.84 o 
   2  15   1       22.02       21.94      2.52 o 
   3  15   1        3.87        1.43      2.90 o 
   0  16   1        0.73        1.94      1.76 o 
   1  16   1        5.58        6.88      1.71 o 
   2  16   1        2.37        4.07      1.99 o 
   0  17   1       11.05       12.77      2.43 o 
   1  17   1       49.35       49.48      2.80 o 
   2  17   1       25.24       27.54      3.18 o 
   0  18   1        1.31        2.20      2.55 o 
   1  18   1        1.34        0.54      1.78 o 
   0  19   1       36.67       36.84      9.54 o 
   0   0   2     2609.05     2675.43     84.83 o 
   1   0   2      796.54      807.96     24.47 o 
   2   0   2      433.06      470.80      9.89 o 
   3   0   2      490.94      535.89     11.94 o 
   4   0   2       40.56       37.57      5.79 o 
   0   1   2     1345.54     1069.57     14.35 o 
   1   1   2      695.74      602.12      6.22 o 
   2   1   2      100.78       92.26      2.31 o 
   3   1   2       22.82       25.88      2.05 o 
   4   1   2        4.51        4.28      1.67 o 
   0   2   2        2.72        0.94      0.67 o 
   1   2   2      985.68     1008.60     11.31 o 
   2   2   2        3.11        2.70      0.72 o 
   3   2   2       31.54       37.12      2.52 o 
   4   2   2       94.59       94.59      4.53 o 
   5   2   2       71.04       64.73      8.52 o 
   0   3   2      397.48      335.54      6.93 o 
   1   3   2      320.57      310.30      5.15 o 
   2   3   2       73.50       66.71      1.81 o 
   3   3   2       21.18       24.51      2.47 o 
   4   3   2       41.03       43.24      3.40 o 
   5   3   2       11.01        1.57      4.64 o 
   0   4   2      246.18      222.95      3.63 o 
   1   4   2      183.15      205.17      3.25 o 
   2   4   2      775.80      793.23     10.79 o 
   3   4   2      549.19      604.72     11.60 o 
   4   4   2       81.20       82.19      3.99 o 
   0   5   2       48.50       55.48      1.69 o 
   1   5   2      810.34      791.85     10.03 o 
   2   5   2      418.14      412.52      8.07 o 
   3   5   2       24.66       22.18      2.78 o 
   4   5   2        9.98        8.30      2.15 o 
   0   6   2        0.05       -0.43      1.13 o 
   1   6   2      908.81      959.49     10.99 o 
   2   6   2      360.13      378.20      7.78 o 
   3   6   2       16.98       17.21      2.25 o 
   4   6   2       16.90       26.69      2.80 o 
   0   7   2      133.47      127.34      2.95 o 
   1   7   2       38.82       42.19      1.58 o 
   2   7   2       14.42       15.48      1.82 o 
   3   7   2        9.29       10.79      2.10 o 
   4   7   2        4.67        2.90      2.02 o 
   0   8   2      367.69      361.57      6.03 o 
   1   8   2       34.99       33.63      1.19 o 
   2   8   2      167.40      173.44      4.99 o 
   3   8   2       62.95       68.09      3.72 o 
   4   8   2       86.82       92.66      5.09 o 
   0   9   2       18.06       20.16      1.46 o 
   1   9   2       20.30       19.90      1.27 o 
   2   9   2        8.69        5.83      1.73 o 
   3   9   2        5.96        7.23      2.01 o 
   4   9   2        1.26        3.16      2.46 o 
   0  10   2        0.02        0.00      0.98 o 
   1  10   2       93.80      102.40      2.21 o 
   2  10   2      133.77      113.80      8.86 o 
   3  10   2        1.12        2.38      1.68 o 
   4  10   2       11.34       18.83      3.28 o 
   0  11   2      434.30      402.14      7.19 o 
   1  11   2      460.06      442.11      6.15 o 
   2  11   2       96.31       95.56      3.97 o 
   3  11   2       31.85       30.85      3.25 o 
   4  11   2       38.08       29.85      3.86 o 
   0  12   2      105.74      107.27      4.36 o 
   1  12   2      222.89      214.08      4.23 o 
   2  12   2      224.86      220.95      7.59 o 
   3  12   2       50.20       62.41      4.44 o 
   0  13   2      472.34      463.84      8.45 o 
   1  13   2      155.91      155.84      3.68 o 
   2  13   2       10.30        6.51      2.52 o 
   3  13   2        0.45       -0.19      2.22 o 
   0  14   2        0.56        1.14      1.43 o 
   1  14   2        3.66        1.77      1.40 o 
   2  14   2       27.97       28.87      2.64 o 
   3  14   2       26.33       34.63      4.06 o 
   0  15   2        1.04       -0.53      1.60 o 
   1  15   2        2.20        2.38      1.40 o 
   2  15   2       17.70       19.57      3.59 o 
   3  15   2       10.12       13.69      3.11 o 
   0  16   2        8.44       12.50      2.29 o 
   1  16   2        4.97        5.80      1.71 o 
   2  16   2       12.01       11.60      2.68 o 
   0  17   2       26.58       26.19      3.33 o 
   1  17   2       25.16       19.29      2.25 o 
   2  17   2       23.97       19.56      3.16 o 
   0  18   2        0.12        1.87      2.52 o 
   1  18   2       19.45       22.15      2.76 o 
   0  19   2       18.62       11.11      3.32 o 
   1   0   3    19516.19    20525.90    255.95 o 
   2   0   3     1601.04     1791.97     26.94 o 
   3   0   3      212.52      249.02      5.99 o 
   4   0   3        2.44        3.62      3.47 o 
   0   1   3     1660.96     1385.54     17.91 o 
   1   1   3      362.53      344.79      4.34 o 
   2   1   3      467.75      448.29      6.42 o 
   3   1   3       14.00       13.30      1.20 o 
   4   1   3        4.49        3.60      1.67 o 
   5   1   3       15.59        9.03      5.17 o 
   0   2   3    17368.33    17329.86    244.44 o 
   1   2   3      467.78      486.28      4.92 o 
   2   2   3       22.89       28.38      1.19 o 
   3   2   3        0.41        1.04      0.94 o 
   4   2   3        4.24        2.09      2.62 o 
   5   2   3        0.63       -5.86      4.00 o 
   0   3   3       22.61       20.58      1.54 o 
   1   3   3      545.79      490.11      5.72 o 
   2   3   3       57.21       50.95      1.56 o 
   3   3   3       63.99       64.24      2.38 o 
   4   3   3       11.62        6.92      2.21 o 
   5   3   3        0.48        0.42      4.70 o 
   0   4   3        0.06        0.06      0.63 o 
   1   4   3        1.10        2.14      0.51 o 
   2   4   3      149.53      164.70      2.78 o 
   3   4   3       18.37       19.16      1.85 o 
   4   4   3       14.62       15.89      2.53 o 
   0   5   3       95.98       83.87      2.33 o 
   1   5   3      292.76      303.10      3.73 o 
   2   5   3      172.16      168.12      3.12 o 
   3   5   3       41.88       34.15      3.34 o 
   4   5   3       19.13       20.41      2.60 o 
   0   6   3      867.54     1029.59     14.02 o 
   1   6   3      233.02      270.37      3.42 o 
   2   6   3       55.22       61.52      2.44 o 
   3   6   3       83.16       91.74      3.74 o 
   4   6   3       12.36       13.52      2.43 o 
   0   7   3        6.24        8.45      1.08 o 
   1   7   3       64.02       66.27      1.52 o 
   2   7   3       67.27       72.01      2.58 o 
   3   7   3       41.51       37.01      3.55 o 
   4   7   3       13.36       12.60      2.73 o 
   0   8   3        0.01        1.30      0.91 o 
   1   8   3       46.41       40.56      1.30 o 
   2   8   3       42.40       57.40      2.46 o 
   3   8   3        0.61       -0.80      1.48 o 
   4   8   3       24.67       25.31      3.34 o 
   0   9   3        1.82       -0.34      1.23 o 
   1   9   3        8.22        7.57      0.79 o 
   2   9   3       22.75       21.93      1.78 o 
   3   9   3       16.27       20.89      2.38 o 
   4   9   3        1.76        2.37      2.64 o 
   0  10   3      973.46      932.46     13.56 o 
   1  10   3        0.80        0.73      0.62 o 
   2  10   3       28.68       32.61      2.17 o 
   3  10   3      480.67      481.18      9.64 o 
   4  10   3        1.18        4.19      3.34 o 
   0  11   3       76.19       79.13      2.78 o 
   1  11   3      149.93      135.41      3.19 o 
   2  11   3      126.75      121.64      3.73 o 
   3  11   3       22.48       20.51      2.95 o 
   4  11   3       21.81       25.42      4.86 o 
   0  12   3        3.07        2.94      1.23 o 
   1  12   3      365.61      361.63      5.50 o 
   2  12   3        6.00        5.78      1.76 o 
   3  12   3       80.03       77.64      4.65 o 
   0  13   3       47.68       63.75      2.98 o 
   1  13   3      112.85      100.17      3.33 o 
   2  13   3       39.48       43.94      2.93 o 
   3  13   3       16.90       21.78      3.21 o 
   0  14   3      154.75      145.97      4.25 o 
   1  14   3       49.82       51.96      2.67 o 
   2  14   3        1.68        3.70      2.05 o 
   3  14   3       12.96       13.15      2.96 o 
   0  15   3       20.70       18.22      2.31 o 
   1  15   3        5.54        7.43      1.65 o 
   2  15   3        9.04       10.77      2.90 o 
   3  15   3       18.96       20.98      3.37 o 
   0  16   3        0.45       -0.49      1.66 o 
   1  16   3       10.18       11.22      1.75 o 
   2  16   3        1.16        2.37      2.17 o 
   0  17   3        1.07        2.18      2.28 o 
   1  17   3        3.37        5.89      2.03 o 
   2  17   3       42.99       42.36      3.86 o 
   0  18   3       10.43       11.42      3.08 o 
   1  18   3       13.48       13.20      2.54 o 
   0  19   3        0.30        4.65      2.89 o 
   0   0   4     6427.63     6549.78    164.09 o 
   1   0   4    31432.33    32865.27    409.81 o 
   2   0   4     2159.54     2315.54     30.39 o 
   3   0   4       62.99       57.92      3.12 o 
   4   0   4        3.33        2.25      3.35 o 
   0   1   4     2308.17     1978.14     29.87 o 
   1   1   4       70.29       67.44      1.56 o 
   2   1   4      763.72      744.40      8.16 o 
   3   1   4       35.38       36.17      1.63 o 
   4   1   4        0.91        1.11      1.78 o 
   0   2   4        6.69        5.34      0.71 o 
   1   2   4        0.46        1.27      0.50 o 
   2   2   4     1688.20     1888.69     17.83 o 
   3   2   4       39.53       45.10      2.51 o 
   4   2   4        4.96        5.85      2.09 o 
   5   2   4        4.85        9.82      5.32 o 
   0   3   4       37.09       46.57      1.94 o 
   1   3   4      397.20      348.24      5.30 o 
   2   3   4      162.82      151.60      2.70 o 
   3   3   4        9.40        8.72      1.45 o 
   4   3   4       23.46       20.58      2.77 o 
   0   4   4     1621.91     1673.22     24.39 o 
   1   4   4       12.95       14.70      0.78 o 
   2   4   4       69.50       70.11      1.79 o 
   3   4   4       54.07       58.15      3.13 o 
   4   4   4       33.56       33.51      3.22 o 
   0   5   4     1411.35     1362.80     20.26 o 
   1   5   4       64.51       61.52      1.46 o 
   2   5   4       39.53       47.38      1.73 o 
   3   5   4       32.86       31.56      2.19 o 
   4   5   4       64.86       53.25      9.18 o 
   0   6   4       24.83       24.29      1.34 o 
   1   6   4     1928.07     2130.45     19.56 o 
   2   6   4       86.30       99.61      2.33 o 
   3   6   4      171.13      173.32      4.45 o 
   4   6   4       32.77       30.77      3.38 o 
   0   7   4       44.92       49.05      1.94 o 
   1   7   4      223.94      220.18      3.06 o 
   2   7   4       51.90       56.35      2.33 o 
   3   7   4       31.54       32.68      2.34 o 
   4   7   4        1.75        4.08      2.37 o 
   0   8   4     1100.80     1250.08     17.17 o 
   1   8   4      229.60      206.55      3.02 o 
   2   8   4        1.47        0.02      1.08 o 
   3   8   4       46.46       50.37      2.83 o 
   4   8   4        0.71       -0.50      2.27 o 
   0   9   4        2.64        7.87      1.23 o 
   1   9   4       10.85       12.58      0.93 o 
   2   9   4       29.23       29.99      2.07 o 
   3   9   4       94.82       92.05      4.90 o 
   4   9   4       15.21       18.07      3.12 o 
   0  10   4        1.05        1.64      1.02 o 
   1  10   4      263.02      263.90      3.79 o 
   2  10   4       90.08       88.31      3.19 o 
   3  10   4       70.66       81.39      4.49 o 
   4  10   4       92.91      102.38      5.65 o 
   0  11   4       45.06       38.66      2.12 o 
   1  11   4        4.31        4.75      1.07 o 
   2  11   4       65.09       63.35      2.89 o 
   3  11   4       30.85       26.11      3.14 o 
   4  11   4       54.66       48.08      4.42 o 
   0  12   4       26.08       29.83      1.89 o 
   1  12   4      192.02      173.79      3.87 o 
   2  12   4       11.07       11.35      1.82 o 
   3  12   4       18.68       25.04      3.23 o 
   0  13   4        6.30        9.56      1.53 o 
   1  13   4       12.20       10.98      1.63 o 
   2  13   4        4.03        3.40      2.66 o 
   3  13   4       11.77       10.35      3.02 o 
   0  14   4        0.00       -0.29      1.32 o 
   1  14   4       23.95       23.44      2.28 o 
   2  14   4       43.26       44.56      3.56 o 
   3  14   4        8.11       14.17      3.06 o 
   0  15   4       44.44       41.16      2.99 o 
   1  15   4       14.70       12.71      1.64 o 
   2  15   4       19.19       16.41      2.82 o 
   3  15   4        7.36        8.98      3.05 o 
   0  16   4       23.32       24.31      3.33 o 
   1  16   4        0.94        2.89      1.63 o 
   2  16   4        1.73        5.48      2.39 o 
   0  17   4       51.27       55.42      4.35 o 
   1  17   4       18.76       19.61      2.30 o 
   2  17   4        8.75       12.47      2.79 o 
   0  18   4        0.25       -1.90      2.31 o 
   1  18   4        0.92       -0.49      1.96 o 
   1   0   5     9534.85    10085.17    141.74 o 
   2   0   5       21.00       23.14      4.50 o 
   3   0   5      203.23      194.66      5.23 o 
   4   0   5       60.19       49.24      6.80 o 
   0   1   5      671.96      560.98     11.12 o 
   1   1   5      213.77      203.31      2.86 o 
   2   1   5      677.13      645.47      7.62 o 
   3   1   5      176.13      158.59      3.92 o 
   4   1   5       26.08       21.60      6.18 o 
   0   2   5        0.01       -0.87      0.58 o 
   1   2   5      111.40      113.21      2.01 o 
   2   2   5     1395.68     1496.79     15.15 o 
   3   2   5        8.51        8.87      1.16 o 
   4   2   5       66.36       84.88      9.09 o 
   0   3   5      188.40      186.71      3.64 o 
   1   3   5      189.82      173.35      2.83 o 
   2   3   5        4.44        8.00      0.96 o 
   3   3   5       13.36       16.72      1.59 o 
   4   3   5        7.65        7.96      2.31 o 
   0   4   5        3.18        2.51      0.78 o 
   1   4   5      681.95      682.62      7.64 o 
   2   4   5      145.15      161.13      2.82 o 
   3   4   5       14.89       15.57      2.28 o 
   4   4   5       29.68       31.62      4.29 o 
   0   5   5     2083.08     2023.47     29.55 o 
   1   5   5      108.03      114.69      2.07 o 
   2   5   5        9.63        9.67      1.00 o 
   3   5   5       30.78       25.84      2.36 o 
   4   5   5      122.62      132.85      5.52 o 
   0   6   5       33.74       26.83      1.58 o 
   1   6   5      283.94      309.08      3.86 o 
   2   6   5        4.33        6.81      0.81 o 
   3   6   5       12.54       15.71      2.12 o 
   4   6   5      367.16      368.28      9.57 o 
   0   7   5      229.34      238.46      4.46 o 
   1   7   5      180.55      181.61      2.70 o 
   2   7   5        0.35        2.16      1.06 o 
   3   7   5        5.55        6.63      1.68 o 
   4   7   5       58.90       56.69      4.16 o 
   0   8   5        1.80        2.21      0.93 o 
   1   8   5      269.41      264.52      3.60 o 
   2   8   5      218.43      223.19      4.71 o 
   3   8   5       20.20       17.34      2.35 o 
   4   8   5        3.81        5.38      2.51 o 
   0   9   5       11.28       13.92      1.46 o 
   1   9   5        6.33        9.42      0.86 o 
   2   9   5        3.09        2.85      1.22 o 
   3   9   5       29.93       30.62      2.96 o 
   4   9   5       22.82       23.08      3.39 o 
   0  10   5      110.94       98.81      2.98 o 
   1  10   5        2.80        4.43      0.83 o 
   2  10   5       81.17       83.79      3.11 o 
   3  10   5       64.44       69.06      3.80 o 
   4  10   5        3.59        2.75      3.23 o 
   0  11   5      212.69      207.34      4.65 o 
   1  11   5      128.18      120.88      3.37 o 
   2  11   5       91.51       92.10      3.35 o 
   3  11   5      125.84      123.44      5.58 o 
   4  11   5       20.48       16.36      3.77 o 
   0  12   5        0.01       -0.98      1.18 o 
   1  12   5        8.25        7.90      1.40 o 
   2  12   5       10.98       11.03      2.12 o 
   3  12   5       68.19       72.85      6.31 o 
   0  13   5       25.84       27.84      2.14 o 
   1  13   5      122.68      117.53      3.41 o 
   2  13   5       68.01       71.92      5.38 o 
   3  13   5        4.67        5.55      2.59 o 
   0  14   5      145.74      150.58      4.21 o 
   1  14   5        9.77        7.01      1.43 o 
   2  14   5       16.86       17.32      2.95 o 
   3  14   5        0.31        1.81      2.40 o 
   0  15   5        7.18        5.71      2.03 o 
   1  15   5       29.63       26.94      2.30 o 
   2  15   5        3.12        2.91      2.16 o 
   3  15   5        0.10        1.59      2.56 o 
   0  16   5        1.05        3.98      2.27 o 
   1  16   5        0.75        0.58      1.52 o 
   2  16   5        0.66        1.63      2.21 o 
   0  17   5       74.07       78.62      5.04 o 
   1  17   5       24.93       27.33      2.55 o 
   2  17   5        1.88        4.69      2.51 o 
   0  18   5       53.99       56.43      7.08 o 
   1  18   5        4.04        4.59      2.43 o 
   0   0   6      175.86      177.96      4.80 o 
   1   0   6      194.58      205.43      4.09 o 
   2   0   6       10.33       20.37      2.19 o 
   3   0   6        1.39        0.27      1.20 o 
   4   0   6       21.68       12.20      6.26 o 
   0   1   6       31.33       25.60      1.11 o 
   1   1   6      342.55      335.65      4.23 o 
   2   1   6      250.17      259.07      3.91 o 
   3   1   6       35.11       40.13      1.73 o 
   4   1   6       20.80       17.51      3.13 o 
   0   2   6        2.48        2.10      0.72 o 
   1   2   6      363.72      363.81      4.52 o 
   2   2   6       52.87       47.51      2.13 o 
   3   2   6       84.43       90.18      2.82 o 
   4   2   6       70.38       65.80     10.12 o 
   0   3   6      361.29      336.53      5.84 o 
   1   3   6       86.49       76.96      1.83 o 
   2   3   6      138.67      132.93      2.82 o 
   3   3   6       64.24       63.01      2.35 o 
   4   3   6       16.07       13.09      2.27 o 
   0   4   6      434.89      463.95      7.77 o 
   1   4   6      554.79      608.72      6.98 o 
   2   4   6        5.53        5.47      0.88 o 
   3   4   6       62.63       61.86      3.08 o 
   4   4   6       11.21        8.79      2.20 o 
   0   5   6     1468.18     1473.26     21.98 o 
   1   5   6       54.60       62.53      1.53 o 
   2   5   6       52.07       48.99      1.61 o 
   3   5   6       79.61       81.13      3.31 o 
   4   5   6       22.21       19.51      3.98 o 
   0   6   6        8.75        6.67      1.42 o 
   1   6   6       85.45       86.07      1.74 o 
   2   6   6      120.52      118.31      2.39 o 
   3   6   6      256.49      279.70      5.84 o 
   4   6   6      122.83      142.82      5.85 o 
   0   7   6       14.03       17.24      1.49 o 
   1   7   6      109.15      105.88      1.81 o 
   2   7   6        2.92        1.23      1.09 o 
   3   7   6       31.82       36.24      2.82 o 
   4   7   6       26.19       32.65      3.58 o 
   0   8   6       25.59       31.98      1.71 o 
   1   8   6        3.20        3.84      0.71 o 
   2   8   6       10.98       11.78      1.52 o 
   3   8   6      211.88      210.02      5.82 o 
   4   8   6        8.75       12.66      2.92 o 
   0   9   6       11.55       13.04      1.60 o 
   1   9   6        7.66        8.06      1.03 o 
   2   9   6       26.64       25.45      1.91 o 
   3   9   6       23.20       24.82      3.95 o 
   4   9   6        6.09        6.64      2.94 o 
   0  10   6        1.67        0.56      1.00 o 
   1  10   6      271.93      270.20      4.25 o 
   2  10   6      291.66      301.30      6.77 o 
   3  10   6       44.17       47.90      3.35 o 
   4  10   6       60.68       56.70      4.99 o 
   0  11   6      191.86      171.05      4.55 o 
   1  11   6      118.92      105.68      3.17 o 
   2  11   6      185.22      176.86      5.16 o 
   3  11   6       63.55       62.93      3.80 o 
   4  11   6       24.20       22.96      3.66 o 
   0  12   6      530.56      491.28      8.57 o 
   1  12   6      160.36      160.16      3.74 o 
   2  12   6       59.89       61.51      3.44 o 
   3  12   6      101.48      104.23      4.79 o 
   0  13   6       12.40        9.24      2.24 o 
   1  13   6      111.92      118.69      3.86 o 
   2  13   6      102.71      106.07      4.35 o 
   3  13   6       10.46        9.85      2.93 o 
   0  14   6        1.91        1.32      1.28 o 
   1  14   6       72.43       71.64      2.93 o 
   2  14   6       17.74       18.37      2.52 o 
   3  14   6        2.43        4.44      2.69 o 
   0  15   6        2.25        3.78      2.22 o 
   1  15   6       23.12       24.82      2.09 o 
   2  15   6       10.14       11.39      2.67 o 
   0  16   6       13.50       16.97      2.95 o 
   1  16   6       12.55       12.38      2.07 o 
   2  16   6       16.93       14.42      2.84 o 
   0  17   6       18.90       29.94      4.56 o 
   1  17   6        4.24        3.12      1.76 o 
   2  17   6        5.59        6.95      2.72 o 
   0  18   6        0.65       -0.08      3.12 o 
   1  18   6        7.30        9.53      2.73 o 
   1   0   7       96.64      103.96      2.78 o 
   2   0   7     7630.93     8343.81    118.27 o 
   3   0   7      574.46      596.42     11.07 o 
   4   0   7       41.54       50.31      8.62 o 
   0   1   7       73.07       70.74      2.09 o 
   1   1   7      153.50      144.14      3.65 o 
   2   1   7      169.87      180.00      3.69 o 
   3   1   7      179.71      168.63      4.01 o 
   4   1   7       18.03       23.47      2.86 o 
   0   2   7     1628.29     1624.89     24.76 o 
   1   2   7     1908.63     2132.00     19.56 o 
   2   2   7       45.84       48.24      2.19 o 
   3   2   7      218.05      216.51      4.06 o 
   4   2   7       24.32       25.21      3.03 o 
   0   3   7      921.37      855.61     13.20 o 
   1   3   7       68.64       61.32      1.83 o 
   2   3   7      191.34      178.94      3.21 o 
   3   3   7       31.14       32.12      2.78 o 
   4   3   7       11.80       10.28      2.59 o 
   0   4   7        2.21        1.07      0.85 o 
   1   4   7      706.61      764.89      9.24 o 
   2   4   7       86.37      100.05      2.10 o 
   3   4   7        1.70        0.40      1.47 o 
   4   4   7      284.78      306.14     10.81 o 
   0   5   7      903.90      880.86     13.84 o 
   1   5   7       81.77       78.55      1.72 o 
   2   5   7       76.89       73.35      1.95 o 
   3   5   7      106.70      101.72      3.94 o 
   4   5   7       10.58       11.60      2.41 o 
   0   6   7     3198.53     3559.43     51.33 o 
   1   6   7      211.65      238.06      3.48 o 
   2   6   7       19.93       24.87      1.49 o 
   3   6   7        5.96        5.64      1.92 o 
   4   6   7        7.48        7.01      2.27 o 
   0   7   7      141.90      147.84      3.77 o 
   1   7   7       74.94       62.87      1.60 o 
   2   7   7        6.59        3.26      0.99 o 
   3   7   7       42.42       47.44      3.07 o 
   4   7   7       12.02        9.84      2.40 o 
   0   8   7       12.72       14.05      1.49 o 
   1   8   7      105.21      110.57      1.98 o 
   2   8   7        8.10        7.23      1.69 o 
   3   8   7       17.03       21.16      2.47 o 
   4   8   7        1.61        3.03      2.37 o 
   0   9   7       13.20       11.96      1.37 o 
   1   9   7       38.58       33.67      1.48 o 
   2   9   7       80.61       78.53      3.45 o 
   3   9   7        5.05       10.77      2.19 o 
   4   9   7        9.58        6.56      2.82 o 
   0  10   7      240.44      229.60      4.88 o 
   1  10   7       82.25       74.15      2.25 o 
   2  10   7      210.81      202.97      5.45 o 
   3  10   7       52.73       63.48      3.72 o 
   4  10   7       26.63       29.02      3.75 o 
   0  11   7       62.29       62.15      3.70 o 
   1  11   7       88.08       69.49      2.68 o 
   2  11   7       50.56       54.25      3.81 o 
   3  11   7       66.89       65.71      3.88 o 
   0  12   7        0.00       -0.26      1.19 o 
   1  12   7        0.83       -0.19      1.33 o 
   2  12   7      278.83      283.51      6.89 o 
   3  12   7       17.83       14.73      2.65 o 
   0  13   7       49.05       49.75      2.40 o 
   1  13   7       19.30       22.89      1.93 o 
   2  13   7       56.68       61.66      3.61 o 
   3  13   7       41.33       45.27      3.68 o 
   0  14   7       85.46       82.74      3.41 o 
   1  14   7       29.16       27.13      2.08 o 
   2  14   7       16.77       20.22      2.62 o 
   3  14   7       21.66       27.77      6.31 o 
   0  15   7        6.69        6.06      2.18 o 
   1  15   7       10.59        9.77      1.72 o 
   2  15   7       15.06       15.74      2.27 o 
   0  16   7        0.35       -1.75      2.63 o 
   1  16   7        0.28        0.82      1.47 o 
   2  16   7        1.11        4.17      2.43 o 
   0  17   7        1.13       -0.27      2.92 o 
   1  17   7       11.57        8.18      2.19 o 
   0  18   7       28.64       31.67      7.20 o 
   1  18   7        0.35        0.17      2.35 o 
   0   0   8      858.63      883.45     42.10 o 
   1   0   8        5.78        1.80      0.97 o 
   2   0   8     4012.99     4324.45     62.33 o 
   3   0   8      396.25      405.11      8.41 o 
   4   0   8        0.26       -3.96      5.22 o 
   0   1   8        8.09        8.75      0.93 o 
   1   1   8      192.55      180.57      3.10 o 
   2   1   8      337.29      337.75      4.50 o 
   3   1   8      315.89      307.58      5.06 o 
   4   1   8       91.22       93.86      4.79 o 
   0   2   8        3.89        2.79      0.90 o 
   1   2   8        7.03        9.19      0.86 o 
   2   2   8       24.36       22.99      1.53 o 
   3   2   8      131.27      135.09      3.24 o 
   4   2   8       17.64       14.04      2.98 o 
   0   3   8      627.44      561.13     10.91 o 
   1   3   8       71.25       59.65      2.05 o 
   2   3   8       71.51       66.56      2.03 o 
   3   3   8       70.70       67.74      2.65 o 
   4   3   8       31.78       35.15      4.28 o 
   0   4   8      295.97      308.47      5.79 o 
   1   4   8      119.99      128.51      2.59 o 
   2   4   8       60.97       59.79      1.89 o 
   3   4   8       18.00       20.70      2.22 o 
   4   4   8       99.02      103.47      5.05 o 
   0   5   8       43.88       39.28      2.02 o 
   1   5   8      336.42      322.60      4.73 o 
   2   5   8       26.77       25.26      1.30 o 
   3   5   8      233.11      224.07      5.74 o 
   4   5   8       19.66       18.33      3.39 o 
   0   6   8        0.88        1.28      1.28 o 
   1   6   8       81.88       94.85      2.19 o 
   2   6   8      115.74      136.29      2.70 o 
   3   6   8      347.71      347.38      7.74 o 
   4   6   8       50.17       47.74      3.55 o 
   0   7   8      180.75      198.66      4.60 o 
   1   7   8       10.04       11.56      0.88 o 
   2   7   8       38.40       32.91      2.21 o 
   3   7   8       33.78       38.12      2.92 o 
   4   7   8        5.15        3.38      2.15 o 
   0   8   8       21.11       31.31      1.97 o 
   1   8   8      553.88      584.49      6.81 o 
   2   8   8       47.27       44.93      2.76 o 
   3   8   8       22.98       31.87      2.97 o 
   4   8   8       72.21       65.93      4.16 o 
   0   9   8        2.68        4.55      1.16 o 
   1   9   8       60.40       58.97      2.75 o 
   2   9   8       87.34       98.32      3.80 o 
   3   9   8       10.42        6.34      2.07 o 
   4   9   8       18.88       19.52      3.01 o 
   0  10   8        0.06        0.86      1.11 o 
   1  10   8        1.28        1.68      1.04 o 
   2  10   8      489.00      497.55      9.82 o 
   3  10   8       94.96      102.27      4.56 o 
   4  10   8       11.76       13.56      3.84 o 
   0  11   8        0.15       -0.40      1.16 o 
   1  11   8      111.98       94.97      2.87 o 
   2  11   8       52.86       41.45      2.98 o 
   3  11   8       35.23       42.90      3.37 o 
   0  12   8        0.85       -1.68      1.13 o 
   1  12   8       43.12       42.71      2.54 o 
   2  12   8       23.26       24.30      2.57 o 
   3  12   8        0.21        3.45      2.33 o 
   0  13   8        0.82       -0.42      1.36 o 
   1  13   8        6.00        5.89      1.50 o 
   2  13   8       11.61       12.83      2.38 o 
   3  13   8       15.28       15.51      2.82 o 
   0  14   8        1.19       -0.59      1.72 o 
   1  14   8       23.33       24.41      2.04 o 
   2  14   8        2.76        2.69      1.94 o 
   3  14   8        3.55        0.81      2.57 o 
   0  15   8       24.71       25.73      4.20 o 
   1  15   8       22.37       19.66      2.03 o 
   2  15   8        4.63        7.54      1.99 o 
   0  16   8        1.97        3.60      3.22 o 
   1  16   8       25.24       27.83      2.35 o 
   2  16   8        0.12       -0.30      1.89 o 
   0  17   8       28.95       30.74      8.95 o 
   1  17   8       23.77       26.67      2.68 o 
   0  18   8        0.26        1.78      3.45 o 
   1   0   9     1121.36     1297.71     23.27 o 
   2   0   9     1015.13     1076.48     17.22 o 
   3   0   9      313.23      309.27      8.61 o 
   4   0   9       99.38       75.92     10.39 o 
   0   1   9       13.32       12.88      1.13 o 
   1   1   9       69.70       67.90      2.01 o 
   2   1   9       55.19       62.93      1.91 o 
   3   1   9      375.01      358.80      6.61 o 
   4   1   9       12.36       13.42      2.94 o 
   0   2   9       35.14       44.06      1.72 o 
   1   2   9       13.34       17.25      1.09 o 
   2   2   9       23.76       22.84      1.26 o 
   3   2   9      654.56      672.09      9.48 o 
   4   2   9       98.65      101.21      4.96 o 
   0   3   9      215.98      210.75      5.33 o 
   1   3   9       40.51       38.63      1.55 o 
   2   3   9       17.24       16.94      1.31 o 
   3   3   9       13.07       17.35      1.86 o 
   4   3   9       49.52       48.30      3.84 o 
   0   4   9        8.92       10.77      1.61 o 
   1   4   9       15.87       20.04      1.37 o 
   2   4   9      103.45       90.72      2.50 o 
   3   4   9       38.72       44.40      3.15 o 
   4   4   9       93.27      100.23      5.80 o 
   0   5   9       37.62       45.50      2.07 o 
   1   5   9      534.18      516.17      6.89 o 
   2   5   9       41.94       41.16      1.92 o 
   3   5   9       70.68       68.54      3.72 o 
   4   5   9       60.86       51.16      3.59 o 
   0   6   9       39.17       42.70      2.08 o 
   1   6   9      114.84      109.00      2.54 o 
   2   6   9      534.22      541.75      7.55 o 
   3   6   9      347.78      333.00      7.42 o 
   4   6   9       13.01       10.95      2.43 o 
   0   7   9      115.40      117.24      3.46 o 
   1   7   9       33.80       36.17      1.58 o 
   2   7   9       77.29       76.91      2.76 o 
   3   7   9       36.19       36.54      2.87 o 
   4   7   9       24.36       21.58      2.92 o 
   0   8   9        5.49        5.87      1.31 o 
   1   8   9       44.96       48.54      1.98 o 
   2   8   9      201.55      192.98      5.14 o 
   3   8   9       35.86       35.49      2.96 o 
   4   8   9       21.69       28.93      3.23 o 
   0   9   9       21.18       24.10      1.94 o 
   1   9   9       19.33       17.55      1.27 o 
   2   9   9       17.04       23.24      2.31 o 
   3   9   9       21.14       14.40      2.39 o 
   4   9   9       18.37       23.15      3.15 o 
   0  10   9      104.14      105.19      3.32 o 
   1  10   9        0.22       -0.02      0.93 o 
   2  10   9       10.43       11.96      2.08 o 
   3  10   9       36.67       40.35      3.25 o 
   4  10   9       11.83       11.64      2.90 o 
   0  11   9        1.42        2.10      1.30 o 
   1  11   9       82.91       69.31      2.60 o 
   2  11   9      122.91      114.59      4.29 o 
   3  11   9       57.12       60.66      3.84 o 
   0  12   9        0.77       -0.47      1.21 o 
   1  12   9        1.80        1.21      1.40 o 
   2  12   9        4.98        7.32      2.07 o 
   3  12   9       21.77       22.32      2.99 o 
   0  13   9        2.16        1.46      1.68 o 
   1  13   9       24.02       20.43      1.90 o 
   2  13   9       64.78       65.70      3.73 o 
   3  13   9       29.36       29.93      3.30 o 
   0  14   9       52.97       56.51      3.47 o 
   1  14   9       44.52       46.10      2.55 o 
   2  14   9       32.12       35.45      3.14 o 
   3  14   9        7.40       13.14      4.48 o 
   0  15   9       66.79       58.02      9.34 o 
   1  15   9        3.83        7.18      1.68 o 
   2  15   9        2.66        3.90      2.12 o 
   0  16   9        3.07        4.16      4.76 o 
   1  16   9        5.78        4.57      1.87 o 
   2  16   9        3.24        2.80      1.83 o 
   0  17   9       10.86        8.25      3.65 o 
   1  17   9       19.95       23.00      2.61 o 
   0  18   9       33.98       40.80      5.54 o 
   0   0  10     2693.78     3065.11    122.91 o 
   1   0  10      413.30      489.18      8.60 o 
   2   0  10       54.08       74.34      3.55 o 
   3   0  10      545.21      556.31     12.91 o 
   4   0  10       43.73       34.77      8.33 o 
   0   1  10      217.16      219.79      4.13 o 
   1   1  10        4.31        6.05      0.74 o 
   2   1  10       40.90       44.90      1.70 o 
   3   1  10      140.80      152.40      4.13 o 
   4   1  10       28.09       22.50      3.22 o 
   0   2  10        4.08        3.76      1.00 o 
   1   2  10       94.48      124.07      2.47 o 
   2   2  10      335.96      349.82      4.68 o 
   3   2  10       37.92       44.80      2.14 o 
   4   2  10        0.94        2.35      2.73 o 
   0   3  10       27.50       30.68      2.94 o 
   1   3  10      248.14      247.88      3.84 o 
   2   3  10      105.92       99.98      2.54 o 
   3   3  10       27.69       25.50      2.98 o 
   4   3  10        1.01       -0.97      2.17 o 
   0   4  10     1074.52     1127.90     20.68 o 
   1   4  10       65.36       60.69      1.94 o 
   2   4  10       35.61       39.16      1.72 o 
   3   4  10      147.73      153.17      4.72 o 
   4   4  10        0.95        0.54      2.37 o 
   0   5  10       11.17       11.56      1.29 o 
   1   5  10      425.24      398.81      6.31 o 
   2   5  10       26.09       20.90      1.53 o 
   3   5  10       16.47       14.71      2.17 o 
   4   5  10       21.59       20.00      3.16 o 
   0   6  10        2.50        1.70      0.99 o 
   1   6  10       14.77       21.33      1.65 o 
   2   6  10      341.31      348.33      5.57 o 
   3   6  10      117.82      122.56      4.43 o 
   4   6  10       48.93       46.30      3.55 o 
   0   7  10       85.13       75.56      2.86 o 
   1   7  10       12.24       15.60      1.20 o 
   2   7  10       75.34       81.11      4.26 o 
   3   7  10       57.44       61.20      3.69 o 
   4   7  10        4.35       -1.54      2.07 o 
   0   8  10       63.32       63.29      2.77 o 
   1   8  10       30.42       33.77      1.53 o 
   2   8  10       37.35       28.00      2.42 o 
   3   8  10       10.09        7.66      2.12 o 
   4   8  10        1.93        2.44      2.24 o 
   0   9  10       39.19       32.38      2.88 o 
   1   9  10       38.86       40.44      1.87 o 
   2   9  10       14.58       12.72      2.36 o 
   3   9  10       18.98       16.06      2.48 o 
   4   9  10       14.40       13.50      2.86 o 
   0  10  10        0.16        1.07      1.14 o 
   1  10  10       94.04       96.58      2.49 o 
   2  10  10       64.53       63.50      3.39 o 
   3  10  10        4.94        5.91      2.24 o 
   0  11  10       40.69       35.56      2.24 o 
   1  11  10       52.08       52.84      2.20 o 
   2  11  10       54.40       48.06      3.16 o 
   3  11  10       71.97       64.78      3.97 o 
   0  12  10      175.79      175.87      5.65 o 
   1  12  10      257.81      241.91      5.48 o 
   2  12  10       91.56       93.02      4.73 o 
   3  12  10       28.39       25.86      3.18 o 
   0  13  10        0.73        1.14      1.81 o 
   1  13  10       22.15       23.03      2.21 o 
   2  13  10       49.66       50.36      3.63 o 
   3  13  10       54.37       51.30      3.95 o 
   0  14  10        1.04        1.71      1.74 o 
   1  14  10        1.72        2.55      1.46 o 
   2  14  10       35.78       37.19      3.23 o 
   0  15  10       14.48        8.05      3.35 o 
   1  15  10        5.04        7.91      1.77 o 
   2  15  10       19.54       20.75      2.62 o 
   0  16  10        0.59       -1.55      2.87 o 
   1  16  10        5.73        4.35      1.94 o 
   2  16  10       10.41        9.86      2.16 o 
   0  17  10        4.93        4.69      3.36 o 
   1  17  10        3.20        3.13      2.05 o 
   1   0  11     1213.53     1326.29     20.67 o 
   2   0  11       80.97       74.17      3.23 o 
   3   0  11      622.31      628.91     14.32 o 
   4   0  11      152.38      125.35     12.75 o 
   0   1  11        0.62        4.50      1.10 o 
   1   1  11       13.53       10.41      0.89 o 
   2   1  11       37.92       37.72      1.63 o 
   3   1  11      143.60      142.67      5.04 o 
   4   1  11      106.34       95.93      5.96 o 
   0   2  11      709.43      795.88     11.55 o 
   1   2  11      348.73      339.98      4.79 o 
   2   2  11        0.44        0.19      1.02 o 
   3   2  11       20.50       25.75      1.99 o 
   4   2  11       55.26       49.57      4.69 o 
   0   3  11       79.94       87.64      3.00 o 
   1   3  11      154.60      141.75      2.72 o 
   2   3  11       19.47       20.07      1.48 o 
   3   3  11       67.03       58.77      3.02 o 
   4   3  11       27.97       27.28      4.09 o 
   0   4  11        1.01       -1.75      1.17 o 
   1   4  11       41.42       44.18      1.98 o 
   2   4  11       30.60       33.58      1.69 o 
   3   4  11      216.61      211.03      4.94 o 
   4   4  11        2.72        2.06      2.43 o 
   0   5  11       13.13       14.84      2.42 o 
   1   5  11      192.89      165.53      3.08 o 
   2   5  11      395.89      380.73      5.96 o 
   3   5  11        1.29        1.41      1.69 o 
   4   5  11        0.47        0.87      2.40 o 
   0   6  11       47.87       57.81      2.51 o 
   1   6  11      480.92      506.98      7.19 o 
   2   6  11      190.13      190.84      3.90 o 
   3   6  11      140.56      143.86      5.75 o 
   4   6  11       15.79       13.61      3.88 o 
   0   7  11      126.07      109.87      3.95 o 
   1   7  11       85.41       83.08      2.30 o 
   2   7  11       12.61       16.73      1.72 o 
   3   7  11       23.54       26.25      2.70 o 
   4   7  11       11.65        6.73      2.43 o 
   0   8  11       11.77       11.18      1.61 o 
   1   8  11       19.94       21.44      1.46 o 
   2   8  11      274.52      267.96      6.34 o 
   3   8  11       11.74        9.27      2.18 o 
   4   8  11       13.95       16.76      2.95 o 
   0   9  11       80.40       74.11      3.16 o 
   1   9  11       86.03       89.66      2.68 o 
   2   9  11        4.17        4.09      1.77 o 
   3   9  11       12.94       10.84      2.33 o 
   0  10  11        8.53       10.07      1.59 o 
   1  10  11      664.05      642.52      7.96 o 
   2  10  11       44.66       38.89      3.53 o 
   3  10  11        8.78       10.82      2.42 o 
   0  11  11      131.33      106.40      5.77 o 
   1  11  11       27.62       27.07      1.80 o 
   2  11  11       36.58       34.49      2.88 o 
   3  11  11       22.89       24.37      2.96 o 
   0  12  11        6.91        5.89      1.88 o 
   1  12  11       23.45       26.33      2.28 o 
   2  12  11        6.16        7.38      2.53 o 
   3  12  11       55.00       52.77      3.91 o 
   0  13  11        0.59        2.42      1.85 o 
   1  13  11       36.56       37.31      2.59 o 
   2  13  11       15.83       17.18      2.53 o 
   3  13  11       11.64       12.99      2.78 o 
   0  14  11        9.01        8.11      2.10 o 
   1  14  11       17.71       16.90      1.99 o 
   2  14  11        4.07        2.83      1.93 o 
   0  15  11        1.95       -2.96      2.61 o 
   1  15  11       10.29        8.85      2.04 o 
   2  15  11       25.47       26.25      4.45 o 
   0  16  11        0.01        4.68      3.41 o 
   1  16  11        9.60       10.57      2.21 o 
   0  17  11       10.15        6.36      4.72 o 
   1  17  11        3.42        5.89      2.09 o 
   0   0  12      403.37      417.56     14.96 o 
   1   0  12       17.05       20.97      1.83 o 
   2   0  12       46.55       49.18      2.63 o 
   3   0  12     1121.85     1163.09     23.32 o 
   4   0  12      275.46      227.59     16.57 o 
   0   1  12        0.23        2.93      1.10 o 
   1   1  12       77.45       76.40      1.78 o 
   2   1  12       62.15       59.35      2.02 o 
   3   1  12        0.30        1.71      1.65 o 
   4   1  12      201.21      185.70      7.88 o 
   0   2  12        0.18        0.75      0.98 o 
   1   2  12        2.16        3.02      0.93 o 
   2   2  12      102.11      107.52      2.94 o 
   3   2  12       10.46        9.51      1.78 o 
   4   2  12       60.87       50.82      4.82 o 
   0   3  12       25.37       29.21      1.64 o 
   1   3  12      108.72      102.02      2.72 o 
   2   3  12       29.18       29.37      1.84 o 
   3   3  12       59.14       57.36      2.47 o 
   4   3  12       14.54        7.06      3.21 o 
   0   4  12        2.60        1.92      1.27 o 
   1   4  12      294.42      289.07      4.70 o 
   2   4  12      137.71      156.04      3.49 o 
   3   4  12      171.24      166.95      4.93 o 
   4   4  12        8.48        3.74      2.52 o 
   0   5  12        3.71        3.08      1.58 o 
   1   5  12       83.73       75.81      2.17 o 
   2   5  12      345.86      344.59      5.65 o 
   3   5  12       97.21       96.25      4.73 o 
   4   5  12        6.73        6.25      2.75 o 
   0   6  12        4.00        2.80      1.60 o 
   1   6  12      139.68      135.09      2.89 o 
   2   6  12      215.90      207.49      4.36 o 
   3   6  12       36.91       38.03      3.24 o 
   4   6  12       15.41       11.00      3.01 o 
   0   7  12       20.37       15.05      1.63 o 
   1   7  12       57.16       54.62      2.23 o 
   2   7  12        2.55        3.27      1.39 o 
   3   7  12       22.37       20.37      2.56 o 
   4   7  12        8.36        9.23      3.04 o 
   0   8  12      517.04      550.32     10.20 o 
   1   8  12       51.22       56.28      2.50 o 
   2   8  12       39.22       38.90      2.79 o 
   3   8  12       73.18       70.56      3.93 o 
   4   8  12        1.01       -0.95      2.20 o 
   0   9  12      164.53      152.38      4.50 o 
   1   9  12       54.27       60.62      2.12 o 
   2   9  12       14.81       10.25      2.05 o 
   3   9  12        8.17        9.19      2.36 o 
   0  10  12        2.79        3.91      1.97 o 
   1  10  12      133.05      133.49      3.02 o 
   2  10  12       19.11       31.12      3.78 o 
   3  10  12        6.12        8.61      2.34 o 
   0  11  12      208.72      180.22      5.52 o 
   1  11  12       44.32       41.04      2.13 o 
   2  11  12       34.06       38.84      3.26 o 
   3  11  12        8.10        5.19      2.31 o 
   0  12  12       44.53       48.80      4.05 o 
   1  12  12       12.20       15.65      1.99 o 
   2  12  12        2.40        1.17      1.92 o 
   3  12  12        0.57       -0.81      2.08 o 
   0  13  12       35.15       36.66      3.07 o 
   1  13  12        5.06        3.28      1.61 o 
   2  13  12       16.75       16.44      2.37 o 
   0  14  12        3.51        0.81      1.85 o 
   1  14  12       22.59       22.30      2.64 o 
   2  14  12        0.82        1.47      1.84 o 
   0  15  12        5.68        1.38      3.06 o 
   1  15  12       24.12       22.73      2.57 o 
   2  15  12       12.71       10.57      2.34 o 
   0  16  12       27.43       42.19      5.51 o 
   1  16  12        1.72        2.23      1.93 o 
   0  17  12        0.06       -1.77      3.21 o 
   1   0  13      106.53      125.85      3.24 o 
   2   0  13       30.57       23.21      2.31 o 
   3   0  13      138.55      150.22     10.46 o 
   4   0  13       22.24       26.36      7.88 o 
   0   1  13       10.71       10.65      2.79 o 
   1   1  13      118.54      117.38      2.30 o 
   2   1  13       62.01       56.68      2.32 o 
   3   1  13       43.23       47.24      3.20 o 
   4   1  13       90.25       84.68      6.02 o 
   0   2  13        1.28        0.63      1.08 o 
   1   2  13        1.41        2.26      0.97 o 
   2   2  13      125.14      123.40      2.98 o 
   3   2  13      135.31      134.52      4.65 o 
   4   2  13       57.87       58.43      5.18 o 
   0   3  13       12.69       20.77      2.26 o 
   1   3  13       64.43       55.60      2.03 o 
   2   3  13       18.93       14.96      1.63 o 
   3   3  13       45.58       44.14      3.05 o 
   4   3  13        0.41        3.45      3.08 o 
   0   4  13        0.81        0.42      1.29 o 
   1   4  13       23.69       19.44      2.65 o 
   2   4  13       15.74       19.11      1.80 o 
   3   4  13       51.32       54.51      3.37 o 
   4   4  13       38.15       41.84      4.79 o 
   0   5  13        0.46       -0.31      1.28 o 
   1   5  13       32.24       34.13      2.18 o 
   2   5  13      220.67      212.64      4.27 o 
   3   5  13       22.80       20.48      2.46 o 
   4   5  13       36.17       30.86      5.48 o 
   0   6  13      425.94      417.91      9.81 o 
   1   6  13      456.79      441.38      6.17 o 
   2   6  13      293.25      273.14      5.01 o 
   3   6  13       63.29       68.05      4.99 o 
   4   6  13        2.93        2.02      2.80 o 
   0   7  13        2.49        0.92      1.68 o 
   1   7  13        6.19        4.69      1.23 o 
   2   7  13       73.11       64.65      2.86 o 
   3   7  13       23.02       23.14      2.66 o 
   4   7  13        0.04        1.42      2.63 o 
   0   8  13        0.13       -1.69      1.12 o 
   1   8  13       32.49       27.45      1.69 o 
   2   8  13       16.29       17.40      2.71 o 
   3   8  13        5.63        4.08      2.13 o 
   0   9  13       18.32       15.69      2.78 o 
   1   9  13       24.31       25.89      2.08 o 
   2   9  13       23.25       21.23      2.86 o 
   3   9  13        1.56        3.24      2.11 o 
   0  10  13       57.78       71.59      4.26 o 
   1  10  13      140.29      139.42      3.14 o 
   2  10  13        0.56       -1.15      1.61 o 
   3  10  13       32.05       31.23      3.20 o 
   0  11  13       84.01       74.98      3.84 o 
   1  11  13       40.02       36.12      2.09 o 
   2  11  13       23.09       20.03      2.36 o 
   3  11  13       63.65       63.86      4.13 o 
   0  12  13        4.93        4.58      2.00 o 
   1  12  13        5.59        4.60      1.63 o 
   2  12  13       52.97       57.33      3.36 o 
   3  12  13        3.08        0.65      2.26 o 
   0  13  13       14.62       14.71      2.49 o 
   1  13  13        5.79        8.14      1.83 o 
   2  13  13       22.00       22.34      2.64 o 
   0  14  13        2.72        1.42      2.00 o 
   1  14  13        1.97        0.35      1.70 o 
   2  14  13       25.50       26.53      2.84 o 
   0  15  13        0.03        2.76      3.25 o 
   1  15  13        9.12       12.06      2.23 o 
   2  15  13       32.32       31.44      3.44 o 
   0  16  13        0.00       -3.67      2.93 o 
   1  16  13        0.18       -0.11      1.96 o 
   0   0  14     1938.64     2161.29     58.62 o 
   1   0  14      349.80      380.25      6.75 o 
   2   0  14      387.38      386.79     12.62 o 
   3   0  14       94.32      102.04      5.48 o 
   4   0  14      177.23      143.91     14.42 o 
   0   1  14       44.04       46.75      2.33 o 
   1   1  14        9.70       11.18      1.14 o 
   2   1  14       59.35       67.82      2.57 o 
   3   1  14       27.43       28.44      2.46 o 
   4   1  14       34.59       36.39      6.08 o 
   0   2  14       27.32       25.26      1.86 o 
   1   2  14      151.73      160.76      3.38 o 
   2   2  14      264.30      275.14      4.70 o 
   3   2  14        5.72        6.45      1.85 o 
   4   2  14        9.62        8.37      3.39 o 
   0   3  14       53.86       57.32      2.33 o 
   1   3  14       90.40       87.13      2.55 o 
   2   3  14       39.32       46.18      2.31 o 
   3   3  14        0.58        0.43      1.60 o 
   4   3  14        9.06        5.64      3.25 o 
   0   4  14       47.22       52.74      2.81 o 
   1   4  14      186.16      191.53      4.13 o 
   2   4  14      248.77      230.79      4.89 o 
   3   4  14        8.70        5.64      4.94 o 
   4   4  14        2.08        3.06      3.35 o 
   0   5  14      187.24      176.57      4.90 o 
   1   5  14       84.47       79.57      2.59 o 
   2   5  14      169.16      149.26      3.60 o 
   3   5  14        0.22        0.60      1.65 o 
   4   5  14       13.17       12.61      3.82 o 
   0   6  14       19.20       18.06      2.54 o 
   1   6  14      220.48      229.22      4.42 o 
   2   6  14      425.35      400.44      6.51 o 
   3   6  14      100.35       98.86      5.46 o 
   4   6  14       25.61       29.15      3.90 o 
   0   7  14        2.06        1.22      1.84 o 
   1   7  14       90.10       90.11      2.97 o 
   2   7  14      106.43      105.54      3.54 o 
   3   7  14       24.43       14.84      2.50 o 
   0   8  14       56.66       61.44      3.86 o 
   1   8  14      133.29      114.75      3.25 o 
   2   8  14       30.27       34.51      2.80 o 
   3   8  14       43.03       44.45      3.43 o 
   0   9  14       75.13       84.12      4.54 o 
   1   9  14       11.22        9.91      1.38 o 
   2   9  14       14.75       13.84      2.06 o 
   3   9  14        5.54        5.27      2.26 o 
   0  10  14        2.04        0.66      2.04 o 
   1  10  14        2.32        1.51      1.17 o 
   2  10  14        9.36        8.61      2.45 o 
   3  10  14        4.04        3.10      2.38 o 
   0  11  14       17.47       16.00      2.46 o 
   1  11  14       33.92       31.91      2.17 o 
   2  11  14       25.81       29.37      2.94 o 
   3  11  14       33.34       41.41      3.61 o 
   0  12  14      237.34      231.80      6.71 o 
   1  12  14       82.93       91.87      3.73 o 
   2  12  14        2.31        3.71      1.85 o 
   0  13  14       25.02       25.42      2.84 o 
   1  13  14        5.15        2.00      1.97 o 
   2  13  14       15.47       15.56      2.43 o 
   0  14  14        2.61        0.88      2.06 o 
   1  14  14        4.38        3.02      1.89 o 
   2  14  14        1.59        2.20      2.09 o 
   0  15  14       13.37       16.20      9.24 o 
   1  15  14        8.75        5.58      2.08 o 
   0  16  14       35.55       39.58      8.81 o 
   1   0  15        0.01       -0.80      1.44 o 
   2   0  15       16.10       13.53      2.73 o 
   3   0  15        0.01        1.70      3.09 o 
   4   0  15      100.92       81.13     11.81 o 
   0   1  15        5.14        3.36      1.31 o 
   1   1  15        0.39        0.84      0.98 o 
   2   1  15       44.62       43.80      2.12 o 
   3   1  15       17.28       15.50      2.21 o 
   4   1  15       81.26       69.93     13.34 o 
   0   2  15       71.02       68.79      2.80 o 
   1   2  15        1.14        1.17      1.22 o 
   2   2  15        4.91        8.56      1.45 o 
   3   2  15        5.40        2.45      1.81 o 
   4   2  15       12.59       12.49      3.72 o 
   0   3  15        3.61        4.41      1.65 o 
   1   3  15        3.42        4.76      1.25 o 
   2   3  15       49.88       49.05      2.60 o 
   3   3  15        9.85        5.81      1.89 o 
   4   3  15       16.84       15.65      4.05 o 
   0   4  15       10.78       11.47      2.04 o 
   1   4  15       14.46       16.11      1.65 o 
   2   4  15      248.74      254.98      4.86 o 
   3   4  15        2.68        0.63      2.08 o 
   4   4  15        4.69        2.80      3.35 o 
   0   5  15      130.99      119.70      7.60 o 
   1   5  15      328.42      318.48      6.35 o 
   2   5  15       57.12       55.04      2.71 o 
   3   5  15       13.13        9.74      2.52 o 
   4   5  15        1.33       -0.69      3.87 o 
   0   6  15       78.84       85.97      3.74 o 
   1   6  15      125.38      130.20      3.38 o 
   2   6  15        1.93       -0.31      1.52 o 
   3   6  15       24.99       27.98      2.85 o 
   0   7  15      161.49      152.71      4.89 o 
   1   7  15       21.79       21.97      1.82 o 
   2   7  15        8.63       13.67      1.77 o 
   3   7  15        9.39        5.49      2.08 o 
   0   8  15       44.10       41.96      3.59 o 
   1   8  15      133.20      130.95      3.22 o 
   2   8  15       57.70       55.69      3.03 o 
   3   8  15        6.07        7.20      2.29 o 
   0   9  15       15.82       20.61      3.00 o 
   1   9  15       68.92       62.89      2.66 o 
   2   9  15        6.36        5.64      1.83 o 
   3   9  15        2.40        3.78      2.64 o 
   0  10  15      938.60      961.54     31.88 o 
   1  10  15        4.11        1.73      1.21 o 
   2  10  15       17.52       19.19      2.36 o 
   3  10  15        0.78        2.44      2.37 o 
   0  11  15        0.32        3.29      1.97 o 
   1  11  15       73.09       71.77      2.98 o 
   2  11  15       24.75       30.83      2.78 o 
   3  11  15       25.92       26.87      3.31 o 
   0  12  15        3.10        1.34      1.84 o 
   1  12  15        3.67        5.93      2.13 o 
   2  12  15        1.60        3.70      1.99 o 
   0  13  15       24.32       27.34      3.05 o 
   1  13  15       27.13       22.51      2.77 o 
   2  13  15        6.70        5.68      2.11 o 
   0  14  15        0.00       -1.19      2.04 o 
   1  14  15        6.89        9.93      2.46 o 
   2  14  15        5.17        0.83      1.97 o 
   0  15  15       12.27       13.32      4.35 o 
   1  15  15       17.17       15.52      2.50 o 
   0   0  16       14.61       19.17      2.70 o 
   1   0  16        1.74        0.18      1.65 o 
   2   0  16       29.61       35.70      3.03 o 
   3   0  16       19.98       19.49      3.41 o 
   4   0  16      251.01      229.47     17.56 o 
   0   1  16       34.38       29.40      2.14 o 
   1   1  16       39.92       34.00      1.95 o 
   2   1  16       18.22       19.85      1.93 o 
   3   1  16       14.73       14.38      2.25 o 
   4   1  16        0.31       -1.70      4.84 o 
   0   2  16        1.03        0.26      1.52 o 
   1   2  16      150.90      151.26      3.25 o 
   2   2  16      110.77      108.97      3.09 o 
   3   2  16        9.94       11.76      2.01 o 
   4   2  16       29.13       26.24      4.47 o 
   0   3  16       47.11       43.43      3.51 o 
   1   3  16       19.15       18.30      2.12 o 
   2   3  16       56.97       54.07      2.47 o 
   3   3  16        4.26        1.58      2.03 o 
   4   3  16        9.11        3.88      3.45 o 
   0   4  16      416.81      424.63      8.78 o 
   1   4  16       51.17       54.86      2.52 o 
   2   4  16       47.37       49.46      2.59 o 
   3   4  16       37.94       33.55      3.34 o 
   0   5  16       18.76       13.16      2.11 o 
   1   5  16      345.91      315.13      5.96 o 
   2   5  16       37.23       37.61      2.18 o 
   3   5  16       51.72       57.15      5.06 o 
   0   6  16       14.31       15.15      2.31 o 
   1   6  16      437.90      421.44      6.76 o 
   2   6  16       25.29       24.08      1.91 o 
   3   6  16        8.21        7.76      2.92 o 
   0   7  16      123.14      119.92      4.84 o 
   1   7  16       13.17       10.59      1.60 o 
   2   7  16        3.78        3.03      1.45 o 
   3   7  16        1.56        1.07      2.61 o 
   0   8  16      101.09       99.66      4.27 o 
   1   8  16       73.43       81.17      3.00 o 
   2   8  16        0.51        0.87      1.59 o 
   3   8  16       31.84       31.71      3.21 o 
   0   9  16       84.47       84.79      5.42 o 
   1   9  16       60.35       54.95      2.37 o 
   2   9  16        0.25       -0.05      1.65 o 
   3   9  16       17.84       13.66      2.74 o 
   0  10  16        0.71        4.18      2.31 o 
   1  10  16        4.31        3.51      1.31 o 
   2  10  16       24.31       23.12      2.53 o 
   3  10  16        1.53        2.65      2.24 o 
   0  11  16       55.94       50.99      3.89 o 
   1  11  16       80.08       81.35      3.54 o 
   2  11  16       22.58       18.83      2.47 o 
   0  12  16       32.01       39.46      4.16 o 
   1  12  16        6.84        6.37      2.15 o 
   2  12  16       22.89       22.13      2.69 o 
   0  13  16       32.50       35.88      3.45 o 
   1  13  16        8.06        9.06      2.41 o 
   2  13  16        4.88        0.68      2.15 o 
   0  14  16        4.50        5.25      2.45 o 
   1  14  16        3.95        4.57      2.31 o 
   0  15  16        1.74       -0.31      3.46 o 
   1   0  17      545.65      549.17     14.79 o 
   2   0  17       71.77       74.59      3.98 o 
   3   0  17        7.29        5.84      3.20 o 
   0   1  17       15.81       13.64      2.57 o 
   1   1  17      122.58      106.99      3.12 o 
   2   1  17        1.49        2.53      1.53 o 
   3   1  17       16.09       15.01      2.13 o 
   0   2  17        1.73        7.13      1.97 o 
   1   2  17       60.22       66.34      2.61 o 
   2   2  17       96.30       96.16      3.72 o 
   3   2  17        0.89        2.89      2.21 o 
   0   3  17       50.88       43.97      3.22 o 
   1   3  17        4.80        6.29      1.30 o 
   2   3  17       36.57       36.29      2.65 o 
   3   3  17        9.62        9.98      2.38 o 
   0   4  17        9.67       10.32      2.25 o 
   1   4  17       12.40       15.32      1.78 o 
   2   4  17       64.42       70.93      3.06 o 
   3   4  17       34.07       31.55      3.37 o 
   0   5  17       60.06       62.53      3.46 o 
   1   5  17       60.06       58.03      2.70 o 
   2   5  17       10.26        3.80      1.63 o 
   3   5  17       80.57       78.23      6.00 o 
   0   6  17     1272.65     1268.31     25.30 o 
   1   6  17       25.33       21.83      1.88 o 
   2   6  17       36.59       36.18      2.83 o 
   3   6  17       11.23       17.82      3.88 o 
   0   7  17       54.49       57.60      3.47 o 
   1   7  17       33.92       36.17      3.19 o 
   2   7  17        0.38       -0.19      1.59 o 
   3   7  17        3.68        2.98      2.72 o 
   0   8  17        2.35        1.47      1.94 o 
   1   8  17        4.38        5.43      1.51 o 
   2   8  17       13.34       16.16      2.60 o 
   3   8  17        7.58        6.08      2.85 o 
   0   9  17       16.22       17.38      2.57 o 
   1   9  17       11.23       10.75      1.74 o 
   2   9  17        5.20        4.95      1.87 o 
   3   9  17       48.80       43.23      3.71 o 
   0  10  17      175.86      191.94      6.09 o 
   1  10  17       25.86       33.30      3.89 o 
   2  10  17        2.17        1.79      1.88 o 
   0  11  17       17.21       12.79      2.98 o 
   1  11  17       58.08       66.73      3.34 o 
   2  11  17       50.28       49.05      3.33 o 
   0  12  17        0.02       -2.64      1.99 o 
   1  12  17       65.46       73.31      5.42 o 
   2  12  17        2.38        5.68      2.16 o 
   0  13  17        0.10        0.00      2.20 o 
   1  13  17       10.31       13.38      2.64 o 
   0  14  17        4.39        3.20      2.45 o 
   1  14  17        1.31        3.28      2.81 o 
   0   0  18       11.55       11.20      3.78 o 
   1   0  18        6.35        8.38      2.25 o 
   2   0  18       26.53       33.11      3.28 o 
   3   0  18      153.08      139.45      9.73 o 
   0   1  18        0.93       -1.32      1.70 o 
   1   1  18        3.56        5.46      1.46 o 
   2   1  18       48.24       44.85      2.41 o 
   3   1  18        0.91       -2.38      1.71 o 
   0   2  18        5.55        6.76      2.13 o 
   1   2  18       98.13      100.76      3.16 o 
   2   2  18       11.85       14.36      2.06 o 
   3   2  18        4.50        1.64      2.26 o 
   0   3  18       52.12       49.20      3.50 o 
   1   3  18       19.55       24.06      2.16 o 
   2   3  18        0.12        0.67      1.41 o 
   3   3  18        2.67        3.32      2.27 o 
   0   4  18       64.38       61.29      3.85 o 
   1   4  18      220.70      221.62      4.61 o 
   2   4  18        1.93        1.82      1.56 o 
   3   4  18        3.40        4.00      2.47 o 
   0   5  18      245.50      241.16      7.31 o 
   1   5  18      110.63      101.16      3.46 o 
   2   5  18        9.96        8.01      1.83 o 
   3   5  18       37.72       35.40      6.09 o 
   0   6  18       29.84       30.01      2.88 o 
   1   6  18      374.26      358.33      6.73 o 
   2   6  18       65.14       65.30      3.12 o 
   3   6  18        8.32       13.99      3.80 o 
   0   7  18        9.58       11.95      2.36 o 
   1   7  18      129.77      138.40      4.23 o 
   2   7  18       21.58       27.51      3.52 o 
   3   7  18        7.65        5.19      3.51 o 
   0   8  18      175.88      148.42      5.29 o 
   1   8  18       79.36       81.04      3.24 o 
   2   8  18       23.63       23.56      2.81 o 
   3   8  18        6.59       11.94      3.29 o 
   0   9  18        6.56        0.56      2.09 o 
   1   9  18       26.43       31.42      2.38 o 
   2   9  18       12.27        5.58      2.33 o 
   0  10  18        2.79        1.84      2.18 o 
   1  10  18       56.40       64.66      3.93 o 
   2  10  18       10.17        8.75      2.18 o 
   0  11  18        9.81        6.33      2.40 o 
   1  11  18       19.13       23.88      2.53 o 
   2  11  18       62.91       62.79      3.62 o 
   0  12  18       19.50       22.96      2.79 o 
   1  12  18       19.21       21.09      2.93 o 
   2  12  18       21.89       24.57      2.91 o 
   0  13  18       16.49       10.88      3.38 o 
   1  13  18        7.06        9.29      2.66 o 
   0  14  18        6.14        1.16      2.58 o 
   1   0  19       80.66       89.52      4.70 o 
   2   0  19       64.39       63.39      3.98 o 
   3   0  19        0.51       -0.69      3.23 o 
   0   1  19       25.61       27.13      5.22 o 
   1   1  19        2.35        2.01      1.46 o 
   2   1  19        1.64       -0.47      1.41 o 
   3   1  19       61.62       48.59      4.00 o 
   0   2  19       88.48       98.32      4.57 o 
   1   2  19       38.48       41.84      2.57 o 
   2   2  19        4.15        2.09      1.56 o 
   3   2  19       55.05       53.46      3.21 o 
   0   3  19       45.12       38.91      3.27 o 
   1   3  19       30.80       29.55      2.31 o 
   2   3  19        1.15       -0.43      1.66 o 
   3   3  19        4.24        5.10      3.12 o 
   0   4  19       21.17       19.95      3.74 o 
   1   4  19      174.76      172.01      4.53 o 
   2   4  19        9.20        9.57      2.08 o 
   3   4  19        0.96       -1.57      2.96 o 
   0   5  19      556.63      540.62     12.56 o 
   1   5  19       34.19       35.27      2.48 o 
   2   5  19       13.96        9.87      1.94 o 
   3   5  19       26.40       18.07      8.82 o 
   0   6  19      144.20      146.20      5.81 o 
   1   6  19       35.28       37.58      2.36 o 
   2   6  19       28.23       29.83      2.51 o 
   3   6  19       62.10       67.21      5.85 o 
   0   7  19        1.48        1.38      2.10 o 
   1   7  19       38.33       44.51      2.51 o 
   2   7  19       22.62       23.15      2.67 o 
   3   7  19        0.44        7.45      3.64 o 
   0   8  19        1.64       -0.10      1.96 o 
   1   8  19       30.23       31.36      2.33 o 
   2   8  19        7.98        8.07      2.76 o 
   0   9  19        0.25       -0.87      2.03 o 
   1   9  19        8.28        6.92      1.78 o 
   2   9  19       26.00       28.44      4.21 o 
   0  10  19        2.43        3.07      2.20 o 
   1  10  19       86.89      104.99      4.13 o 
   2  10  19       16.34       15.06      2.90 o 
   0  11  19        5.88        4.04      2.57 o 
   1  11  19        9.98        9.99      2.14 o 
   2  11  19       48.17       57.73      4.18 o 
   0  12  19        3.58       -0.59      2.96 o 
   1  12  19        6.31        4.90      2.33 o 
   0  13  19        4.97        3.93      2.63 o 
   1  13  19       30.04       26.69      3.28 o 
   0   0  20      219.82      216.59     12.09 o 
   1   0  20        0.00       -3.51      2.34 o 
   2   0  20       43.63       40.68      6.39 o 
   3   0  20       13.76       14.88      3.13 o 
   0   1  20      128.70      123.03      6.40 o 
   1   1  20        5.62        2.12      1.69 o 
   2   1  20       10.17        7.79      1.85 o 
   3   1  20       15.56       13.57      2.16 o 
   0   2  20       10.03        6.15      4.72 o 
   1   2  20       82.45       81.78      3.60 o 
   2   2  20       37.97       37.71      2.57 o 
   3   2  20        0.34        1.60      2.06 o 
   0   3  20        8.37        9.61      5.22 o 
   1   3  20       24.30       24.67      2.30 o 
   2   3  20       10.12       11.17      1.90 o 
   3   3  20        2.01        1.68      2.46 o 
   0   4  20       59.49       64.57      5.06 o 
   1   4  20       17.78       15.34      2.09 o 
   2   4  20       12.06        9.20      2.18 o 
   3   4  20       40.89       45.04      5.14 o 
   0   5  20      166.31      173.44      6.40 o 
   1   5  20       85.13       81.76      3.45 o 
   2   5  20       20.45       19.34      2.48 o 
   3   5  20        7.04        6.22      3.62 o 
   0   6  20       11.06       12.23      2.72 o 
   1   6  20       27.21       29.63      2.33 o 
   2   6  20       60.50       57.75      3.37 o 
   3   6  20        7.52        9.20      3.76 o 
   0   7  20        1.16        6.17      2.43 o 
   1   7  20       36.28       38.78      2.54 o 
   2   7  20        8.38       10.63      2.37 o 
   0   8  20        6.99        3.56      2.33 o 
   1   8  20       14.65       17.38      2.33 o 
   2   8  20       35.58       39.39      3.93 o 
   0   9  20        0.13       -1.35      2.56 o 
   1   9  20        9.31       10.31      1.84 o 
   2   9  20       58.65       48.11      4.29 o 
   0  10  20        2.12       -0.57      2.24 o 
   1  10  20       78.92       82.80      3.87 o 
   2  10  20        2.94        4.05      2.78 o 
   0  11  20        5.58        1.62      2.37 o 
   1  11  20       18.01       14.45      3.50 o 
   0  12  20       19.87       21.71      2.96 o 
   1  12  20       30.34       33.28      3.50 o 
   1   0  21        0.42        0.22      2.43 o 
   2   0  21       68.71       59.10      4.60 o 
   3   0  21       50.60       50.75      4.32 o 
   0   1  21       41.77       50.49      5.28 o 
   1   1  21       14.46       17.86      2.46 o 
   2   1  21        1.09        2.12      1.70 o 
   3   1  21        0.06       -2.90      1.93 o 
   0   2  21       77.01       77.37      5.55 o 
   1   2  21       39.86       45.77      2.94 o 
   2   2  21        0.40        0.01      1.74 o 
   3   2  21        1.43       -2.14      1.81 o 
   0   3  21        2.19        6.57      3.54 o 
   1   3  21       32.11       36.74      3.54 o 
   2   3  21       20.29       20.43      2.38 o 
   3   3  21        2.47        3.38      2.85 o 
   0   4  21       14.14       14.02      3.35 o 
   1   4  21       60.59       64.67      3.22 o 
   2   4  21       35.48       36.99      2.86 o 
   3   4  21        9.15       17.79      4.27 o 
   0   5  21      202.69      194.76      6.95 o 
   1   5  21        9.13       12.64      2.11 o 
   2   5  21       96.67       99.74      4.40 o 
   0   6  21      348.27      320.77      9.30 o 
   1   6  21      330.57      316.05      6.22 o 
   2   6  21      101.58      118.14      4.32 o 
   0   7  21       76.36       72.40      4.65 o 
   1   7  21       48.47       45.49      2.75 o 
   2   7  21       15.84       21.91      2.90 o 
   0   8  21        6.15        7.16      2.74 o 
   1   8  21       39.93       36.15      2.64 o 
   2   8  21        6.02       -0.29      2.47 o 
   0   9  21        1.57       -0.66      2.29 o 
   1   9  21        6.72        5.46      1.74 o 
   2   9  21       63.30       54.62      4.63 o 
   0  10  21       15.50       18.52      3.09 o 
   1  10  21       16.65       19.27      2.59 o 
   0  11  21       53.01       58.28      4.28 o 
   1  11  21       36.71       35.43      3.56 o 
   0   0  22      139.76      139.46     10.23 o 
   1   0  22       13.51       14.62      7.61 o 
   2   0  22        0.50        1.50      2.66 o 
   0   1  22       22.24       24.56      3.86 o 
   1   1  22        4.73        1.82      1.93 o 
   2   1  22       18.12       16.55      3.05 o 
   0   2  22        0.18       -1.55      3.20 o 
   1   2  22        0.24        1.47      1.83 o 
   2   2  22        2.51        0.62      2.38 o 
   0   3  22       22.92       31.37      4.25 o 
   1   3  22       13.90       10.95      2.15 o 
   2   3  22        0.43        2.71      1.93 o 
   0   4  22      225.13      226.06      9.30 o 
   1   4  22        1.13        1.14      1.77 o 
   2   4  22       14.38       12.22      2.30 o 
   0   5  22       48.89       45.53      4.76 o 
   1   5  22       51.94       54.79      3.18 o 
   2   5  22       22.27       21.39      2.57 o 
   0   6  22        0.00        3.52      3.55 o 
   1   6  22       20.46       21.79      2.33 o 
   2   6  22        3.32        3.85      2.62 o 
   0   7  22       38.74       37.64      5.41 o 
   1   7  22        0.02        1.15      1.69 o 
   2   7  22       18.90       17.08      2.89 o 
   0   8  22       56.87       60.90      4.66 o 
   1   8  22        0.05       -2.04      1.87 o 
   2   8  22       25.39       21.14      3.62 o 
   0   9  22       26.88       30.32      3.82 o 
   1   9  22        4.78        4.13      1.90 o 
   0  10  22       13.43       10.77      3.15 o 
   1  10  22        6.95        6.77      2.32 o 
   0  11  22       20.20       22.19      4.34 o 
   1   0  23       48.66       48.61      7.00 o 
   2   0  23       30.90       38.76      4.96 o 
   0   1  23       10.97        9.34      3.22 o 
   1   1  23       33.08       29.45      4.88 o 
   2   1  23       15.31       13.63      2.66 o 
   0   2  23      210.69      222.92      9.43 o 
   1   2  23       44.03       45.23      3.44 o 
   2   2  23        3.44       -1.10      1.84 o 
   0   3  23       18.34       17.26      4.72 o 
   1   3  23       17.09       20.13      2.71 o 
   2   3  23        4.36        3.14      2.08 o 
   0   4  23        2.73        3.39      3.20 o 
   1   4  23        7.22        8.51      2.33 o 
   2   4  23        2.61        1.71      2.41 o 
   0   5  23        0.12        3.30      2.83 o 
   1   5  23      129.32      123.11      4.43 o 
   2   5  23       25.96       25.56      2.76 o 
   0   6  23       95.80      107.15      6.90 o 
   1   6  23       54.97       60.12      4.44 o 
   2   6  23       26.93       27.16      3.16 o 
   0   7  23        7.89        8.29      3.92 o 
   1   7  23        7.17       10.30      2.08 o 
   0   8  23        0.00        0.39      2.99 o 
   1   8  23        8.28        2.25      2.99 o 
   0   9  23        7.70       16.65      3.46 o 
   1   9  23        1.33        0.25      1.87 o 
   0   0  24        1.66        3.61      4.28 o 
   1   0  24       20.87       24.32      5.20 o 
   2   0  24       17.22       23.15      4.38 o 
   0   1  24       31.58       32.70      6.85 o 
   1   1  24       18.99       20.26      2.85 o 
   2   1  24        6.83        6.02      2.45 o 
   0   2  24        7.89        5.63      3.00 o 
   1   2  24        6.82        7.37      2.31 o 
   2   2  24        0.29        0.92      2.15 o 
   0   3  24        0.69        2.17      2.90 o 
   1   3  24       19.15       20.05      2.90 o 
   2   3  24       10.11        6.67      3.92 o 
   0   4  24       12.70       19.31      3.96 o 
   1   4  24       16.64       16.35      2.69 o 
   2   4  24       74.22       84.25      4.11 o 
   0   5  24       14.21       13.06      3.78 o 
   1   5  24       84.03       95.57      4.31 o 
   0   6  24        0.33        3.79      3.02 o 
   1   6  24       15.72       17.35      2.56 o 
   0   7  24        0.16        0.95      3.04 o 
   1   7  24        7.09        7.64      2.13 o 
   0   8  24        0.04        0.29      3.07 o 
   1   0  25       16.69       15.87      3.94 o 
   0   1  25        1.08        3.56      2.99 o 
   1   1  25       22.93       19.29      2.93 o 
   0   2  25       41.41       35.79      7.17 o 
   1   2  25        6.49       13.61      2.69 o 
   0   3  25        8.57       11.25      4.00 o 
   1   3  25       14.95       10.30      2.54 o 
   0   4  25        2.73        4.61      3.24 o 
   1   4  25       12.97       17.03      3.34 o 
   0   5  25        0.60        0.65      2.89 o 
   1   5  25       46.23       48.91      3.53 o 
   0   6  25       42.24       41.30     10.55 o 
   0   7  25       14.73       24.21      6.46 o 
   0   0  26       29.43       29.07      6.49 o 
   1   0  26       33.89       32.76      4.89 o 
   0   1  26        0.44       -0.21      3.74 o 
   1   1  26       14.58       17.14      2.90 o 
   0   2  26        2.39        4.44      3.41 o 
   1   2  26       16.83       20.42      3.10 o 
   0   3  26       14.95       18.56      4.85 o 
   1   3  26        2.42        4.31      2.41 o 
   0   4  26        8.96       16.17      4.20 o 
                                                 
